# Supplementary material for: Catalytic asymmetric hydrometallation of cyclobutenes with salicylaldehydes
Source: Chem Sci. 2021 Dec 10;13(1):236–40. doi: 10.1039/d1sc06035j (PMC8694367; doi:10.1039/d1sc06035j)
Supplement: SC-013-D1SC06035J-s002 [file SC-013-D1SC06035J-s002.cif]

# Electronic Supplementary Material (ESI) for Chemical Science.
# This journal is © The Royal Society of Chemistry 2021

####################################################################### 
# 
# This file contains crystal structure data downloaded from the 
# Cambridge Structural Database (CSD) hosted by the Cambridge 
# Crystallographic Data Centre (CCDC).
# 
# Full information about CCDC data access policies and citation 
# guidelines are available at http://www.ccdc.cam.ac.uk/access/V1 
# 
# Audit and citation data items may have been added by the CCDC. 
# Please retain this information to preserve the provenance of 
# this file and to allow appropriate attribution of the data. 
# 
#######################################################################

data_V-21-000692
_database_code_depnum_ccdc_archive 'CCDC 2116804'
loop_
_audit_author_name
_audit_author_address
'Curtis Moore'
;OSU Crystallography Facility
United States of America
;
_audit_update_record             
;
2021-10-20 deposited with the CCDC.	2021-12-06 downloaded from the CCDC.
;
_database_code_CSD               1G5KSP01
_audit_creation_date             2021-09-22
_audit_creation_method           
;
Olex2 1.3-alpha
(compiled 2020.11.12 svn.r5f609507 for OlexSys, GUI svn.r6272)
;
_shelx_SHELXL_version_number     2018/3
_chemical_name_common            VRT-2433340
_chemical_name_systematic        ?
_chemical_formula_moiety         'C13 H14 O4 S'
_chemical_formula_sum            'C13 H14 O4 S'
_chemical_formula_weight         266.30
_chemical_absolute_configuration ad
_chemical_melting_point          ?
loop_
_atom_type_symbol
_atom_type_description
_atom_type_scat_dispersion_real
_atom_type_scat_dispersion_imag
_atom_type_scat_source
C C 0.0033 0.0016 'International Tables Vol C Tables 4.2.6.8 and 6.1.1.4'
H H 0.0000 0.0000 'International Tables Vol C Tables 4.2.6.8 and 6.1.1.4'
O O 0.0106 0.0060 'International Tables Vol C Tables 4.2.6.8 and 6.1.1.4'
S S 0.1246 0.1234 'International Tables Vol C Tables 4.2.6.8 and 6.1.1.4'

_shelx_space_group_comment       
;
The symmetry employed for this shelxl refinement is uniquely defined
by the following loop, which should always be used as a source of
symmetry information in preference to the above space-group names.
They are only intended as comments.
;
_space_group_crystal_system      monoclinic
_space_group_IT_number           4
_space_group_name_H-M_alt        'P 1 21 1'
_space_group_name_Hall           'P 2yb'
loop_
_space_group_symop_operation_xyz
'x, y, z'
'-x, y+1/2, -z'

_cell_length_a                   8.6416(9)
_cell_length_b                   6.2775(6)
_cell_length_c                   10.9475(12)
_cell_angle_alpha                90
_cell_angle_beta                 96.634(4)
_cell_angle_gamma                90
_cell_volume                     589.90(11)
_cell_formula_units_Z            2
_cell_measurement_reflns_used    9859
_cell_measurement_temperature    100.0
_cell_measurement_theta_max      28.302
_cell_measurement_theta_min      2.849
_shelx_estimated_absorpt_T_max   0.985
_shelx_estimated_absorpt_T_min   0.889
_exptl_absorpt_coefficient_mu    0.278
_exptl_absorpt_correction_T_max  0.2627
_exptl_absorpt_correction_T_min  0.2279
_exptl_absorpt_correction_type   multi-scan
_exptl_absorpt_process_details   
;
SADABS-2016/2 (Bruker,2016/2) was used for absorption correction.
wR2(int) was 0.1047 before and 0.0497 after correction.
The Ratio of minimum to maximum transmission is 0.8675.
The \l/2 correction factor is Not present.
;
_exptl_absorpt_special_details   ?
_exptl_crystal_colour            Colorless
_exptl_crystal_colour_primary    Colorless
_exptl_crystal_density_diffrn    1.499
_exptl_crystal_density_meas      ?
_exptl_crystal_density_method    ?
_exptl_crystal_description       Rod
_exptl_crystal_F_000             280
loop_
_exptl_crystal_face_index_h
_exptl_crystal_face_index_k
_exptl_crystal_face_index_l
_exptl_crystal_face_perp_dist
0.00 0.00 -1.00 0.0010
0.00 0.00 1.00 0.0390
0.00 1.00 0.00 0.0890
0.00 -1.00 0.00 0.2170
1.00 0.00 -1.00 0.0330
-1.00 0.00 1.00 0.0210
1.00 1.00 -1.00 0.0740
-1.00 1.00 0.00 0.0650
1.00 0.00 0.00 0.0400
-1.00 0.00 0.00 0.0140

_exptl_crystal_size_max          0.434
_exptl_crystal_size_mid          0.106
_exptl_crystal_size_min          0.055
_exptl_transmission_factor_max   ?
_exptl_transmission_factor_min   ?
_diffrn_reflns_av_R_equivalents  0.0331
_diffrn_reflns_av_unetI/netI     0.0170
_diffrn_reflns_Laue_measured_fraction_full 0.996
_diffrn_reflns_Laue_measured_fraction_max 0.997
_diffrn_reflns_limit_h_max       11
_diffrn_reflns_limit_h_min       -11
_diffrn_reflns_limit_k_max       8
_diffrn_reflns_limit_k_min       -8
_diffrn_reflns_limit_l_max       14
_diffrn_reflns_limit_l_min       -14
_diffrn_reflns_number            30549
_diffrn_reflns_point_group_measured_fraction_full 0.995
_diffrn_reflns_point_group_measured_fraction_max 0.988
_diffrn_reflns_theta_full        25.000
_diffrn_reflns_theta_max         28.301
_diffrn_reflns_theta_min         3.189
_diffrn_ambient_temperature      100.0
_diffrn_detector                 'Bruker Photon III area detector'
_diffrn_detector_area_resol_mean 10.5
_diffrn_detector_type            'CMOS area detector'
_diffrn_measured_fraction_theta_full 0.996
_diffrn_measured_fraction_theta_max 0.997
_diffrn_measurement_device       'Kappa Four-Circle Diffractometer'
_diffrn_measurement_device_type  'Bruker D8 Venture'
_diffrn_measurement_method       '\f and \w scans'
_diffrn_radiation_monochromator  'Double Bounce Multilayer Mirrors'
_diffrn_radiation_probe          X-ray
_diffrn_radiation_type           MoK\a
_diffrn_radiation_wavelength     0.71073
_diffrn_radiation_xray_symbol    K-L~3~
_diffrn_source                   'Micro Focus Rotating Anode'
_diffrn_source_current           50.0
_diffrn_source_power             2.5
_diffrn_source_type              'Bruker TXS'
_diffrn_source_voltage           50.0
_diffrn_standards_number         0
_reflns_Friedel_coverage         0.820
_reflns_Friedel_fraction_full    0.995
_reflns_Friedel_fraction_max     0.977
_reflns_number_gt                2873
_reflns_number_total             2918
_reflns_special_details          
;
 Reflections were merged by SHELXL according to the crystal
 class for the calculation of statistics and refinement.
 
 _reflns_Friedel_fraction is defined as the number of unique
 Friedel pairs measured divided by the number that would be
 possible theoretically, ignoring centric projections and
 systematic absences.
;
_reflns_threshold_expression     'I > 2\s(I)'
_computing_cell_refinement       'SAINT V8.40B (Bruker, 2019)'
_computing_data_collection       'APEX3 v2019.11-0 (Bruker, 2019)'
_computing_data_reduction        'SAINT V8.40B (Bruker, 2019)'
_computing_molecular_graphics    'Olex2 1.3-alpha (Dolomanov et al., 2009)'
_computing_publication_material  'Olex2 1.3-alpha (Dolomanov et al., 2009)'
_computing_structure_refinement  'SHELXL 2018/3 (Sheldrick, 2015)'
_computing_structure_solution    'ShelXT (Sheldrick, 2015)'
_refine_diff_density_max         0.283
_refine_diff_density_min         -0.235
_refine_diff_density_rms         0.040
_refine_ls_abs_structure_details 
;
 Flack x determined using 1288 quotients [(I+)-(I-)]/[(I+)+(I-)]
 (Parsons, Flack and Wagner, Acta Cryst. B69 (2013) 249-259).
;
_refine_ls_abs_structure_Flack   -0.025(19)
_refine_ls_extinction_coef       .
_refine_ls_extinction_method     none
_refine_ls_goodness_of_fit_ref   1.098
_refine_ls_hydrogen_treatment    mixed
_refine_ls_matrix_type           full
_refine_ls_number_parameters     167
_refine_ls_number_reflns         2918
_refine_ls_number_restraints     2
_refine_ls_R_factor_all          0.0234
_refine_ls_R_factor_gt           0.0229
_refine_ls_restrained_S_all      1.099
_refine_ls_shift/su_max          0.001
_refine_ls_shift/su_mean         0.000
_refine_ls_structure_factor_coef Fsqd
_refine_ls_weighting_details     
'w=1/[\s^2^(Fo^2^)+(0.0391P)^2^+0.1381P] where P=(Fo^2^+2Fc^2^)/3'
_refine_ls_weighting_scheme      calc
_refine_ls_wR_factor_gt          0.0634
_refine_ls_wR_factor_ref         0.0639
_refine_special_details          ?
_olex2_refinement_description    
;
1. Fixed Uiso
 At 1.2 times of:
  All C(H) groups, All C(H,H) groups
2. Restrained distances
 O2-H2
 0.95 with sigma of 0.02
3.a Ternary CH refined with riding coordinates:
 C2(H2A), C3(H3), C6(H6)
3.b Secondary CH2 refined with riding coordinates:
 C1(H1A,H1B), C4(H4A,H4B), C5(H5A,H5B)
3.c Aromatic/amide H refined with riding coordinates:
 C10(H10), C11(H11), C12(H12), C13(H13)
;
_atom_sites_solution_hydrogens   mixed
_atom_sites_solution_primary     dual
_atom_sites_solution_secondary   difmap
loop_
_atom_site_label
_atom_site_type_symbol
_atom_site_fract_x
_atom_site_fract_y
_atom_site_fract_z
_atom_site_U_iso_or_equiv
_atom_site_adp_type
_atom_site_occupancy
_atom_site_site_symmetry_order
_atom_site_calc_flag
_atom_site_refinement_flags_posn
_atom_site_refinement_flags_adp
_atom_site_refinement_flags_occupancy
_atom_site_disorder_assembly
_atom_site_disorder_group
S1 S 0.32901(5) 0.81642(7) 1.01547(3) 0.01520(11) Uani 1 1 d . . . . .
O1 O 0.10417(16) 0.6606(2) 0.53774(13) 0.0203(3) Uani 1 1 d . . . . .
O2 O 0.14051(17) 0.5160(2) 0.32374(13) 0.0224(3) Uani 1 1 d D . . . .
H2 H 0.112(4) 0.609(5) 0.379(3) 0.054(10) Uiso 1 1 d D . . . .
O3 O 0.23161(17) 0.9977(2) 1.03577(14) 0.0232(3) Uani 1 1 d . . . . .
O4 O 0.47282(15) 0.7921(3) 1.09666(12) 0.0216(3) Uani 1 1 d . . . . .
C1 C 0.36049(19) 0.8153(4) 0.85736(14) 0.0170(3) Uani 1 1 d . . . . .
H1A H 0.379967 0.961187 0.828297 0.020 Uiso 1 1 calc R U . . .
H1B H 0.449894 0.723332 0.843603 0.020 Uiso 1 1 calc R U . . .
C2 C 0.2077(2) 0.7255(3) 0.79205(16) 0.0152(3) Uani 1 1 d . . . . .
H2A H 0.146866 0.833960 0.739606 0.018 Uiso 1 1 calc R U . . .
C3 C 0.1080(2) 0.6140(3) 0.88561(17) 0.0170(3) Uani 1 1 d . . . . .
H3 H 0.007802 0.688633 0.894878 0.020 Uiso 1 1 calc R U . . .
C4 C 0.2122(2) 0.5825(3) 1.00691(18) 0.0188(4) Uani 1 1 d . . . . .
H4A H 0.276751 0.452584 1.004830 0.023 Uiso 1 1 calc R U . . .
H4B H 0.149847 0.573380 1.077134 0.023 Uiso 1 1 calc R U . . .
C5 C 0.0889(2) 0.4174(3) 0.79927(18) 0.0195(4) Uani 1 1 d . . . . .
H5A H -0.014681 0.407691 0.750500 0.023 Uiso 1 1 calc R U . . .
H5B H 0.117475 0.280808 0.841203 0.023 Uiso 1 1 calc R U . . .
C6 C 0.2190(2) 0.5095(3) 0.72568(16) 0.0155(3) Uani 1 1 d . . . . .
H6 H 0.321466 0.438980 0.750822 0.019 Uiso 1 1 calc R U . . .
C7 C 0.1819(2) 0.5128(3) 0.58737(16) 0.0154(3) Uani 1 1 d . . . . .
C8 C 0.23940(19) 0.3397(3) 0.51379(15) 0.0148(3) Uani 1 1 d . . . . .
C9 C 0.2172(2) 0.3523(3) 0.38371(16) 0.0165(4) Uani 1 1 d . . . . .
C10 C 0.2764(2) 0.1917(3) 0.31374(17) 0.0198(4) Uani 1 1 d . . . . .
H10 H 0.263920 0.201636 0.226566 0.024 Uiso 1 1 calc R U . . .
C11 C 0.3528(2) 0.0191(3) 0.37044(19) 0.0207(4) Uani 1 1 d . . . . .
H11 H 0.391510 -0.089652 0.321820 0.025 Uiso 1 1 calc R U . . .
C12 C 0.3739(2) 0.0020(3) 0.49887(18) 0.0193(4) Uani 1 1 d . . . . .
H12 H 0.425913 -0.117824 0.537459 0.023 Uiso 1 1 calc R U . . .
C13 C 0.3179(2) 0.1621(3) 0.56875(17) 0.0170(4) Uani 1 1 d . . . . .
H13 H 0.333018 0.151667 0.655880 0.020 Uiso 1 1 calc R U . . .

loop_
_atom_site_aniso_label
_atom_site_aniso_U_11
_atom_site_aniso_U_22
_atom_site_aniso_U_33
_atom_site_aniso_U_23
_atom_site_aniso_U_13
_atom_site_aniso_U_12
S1 0.01651(19) 0.0165(2) 0.01261(18) -0.00259(17) 0.00162(13) -0.00036(17)
O1 0.0221(7) 0.0196(7) 0.0185(6) -0.0017(5) -0.0010(5) 0.0052(5)
O2 0.0265(7) 0.0236(7) 0.0161(6) 0.0006(6) -0.0018(5) 0.0058(6)
O3 0.0246(7) 0.0219(7) 0.0232(7) -0.0076(6) 0.0030(6) 0.0032(6)
O4 0.0216(6) 0.0234(8) 0.0185(6) -0.0019(6) -0.0031(5) -0.0004(6)
C1 0.0188(7) 0.0196(8) 0.0130(7) -0.0017(8) 0.0030(5) -0.0048(8)
C2 0.0164(8) 0.0152(8) 0.0140(8) -0.0015(6) 0.0019(6) -0.0001(7)
C3 0.0147(8) 0.0190(8) 0.0178(8) -0.0027(7) 0.0037(6) -0.0020(6)
C4 0.0211(9) 0.0201(9) 0.0159(8) -0.0005(7) 0.0051(7) -0.0045(7)
C5 0.0218(9) 0.0193(9) 0.0174(8) -0.0026(7) 0.0021(7) -0.0052(7)
C6 0.0165(8) 0.0157(8) 0.0143(8) -0.0019(6) 0.0010(6) 0.0006(7)
C7 0.0137(7) 0.0169(8) 0.0154(8) -0.0023(7) 0.0011(6) -0.0013(6)
C8 0.0140(7) 0.0164(8) 0.0142(7) -0.0003(7) 0.0019(5) -0.0015(7)
C9 0.0152(7) 0.0189(10) 0.0150(8) -0.0009(6) -0.0002(6) -0.0019(7)
C10 0.0187(8) 0.0256(10) 0.0149(8) -0.0041(7) 0.0017(7) -0.0024(7)
C11 0.0180(8) 0.0215(9) 0.0229(9) -0.0077(8) 0.0041(7) -0.0003(7)
C12 0.0191(8) 0.0166(9) 0.0223(9) -0.0002(7) 0.0031(7) 0.0019(7)
C13 0.0178(8) 0.0180(9) 0.0154(8) 0.0005(7) 0.0022(7) -0.0012(7)

_geom_special_details            
;
 All esds (except the esd in the dihedral angle between two l.s. planes)
 are estimated using the full covariance matrix.  The cell esds are taken
 into account individually in the estimation of esds in distances, angles
 and torsion angles; correlations between esds in cell parameters are only
 used when they are defined by crystal symmetry.  An approximate (isotropic)
 treatment of cell esds is used for estimating esds involving l.s. planes.
;
loop_
_geom_bond_atom_site_label_1
_geom_bond_atom_site_label_2
_geom_bond_distance
_geom_bond_site_symmetry_2
_geom_bond_publ_flag
S1 O3 1.4478(15) . ?
S1 O4 1.4500(13) . ?
S1 C1 1.7830(16) . ?
S1 C4 1.778(2) . ?
O1 C7 1.234(2) . ?
O2 H2 0.89(2) . ?
O2 C9 1.351(2) . ?
C1 H1A 0.9900 . ?
C1 H1B 0.9900 . ?
C1 C2 1.534(2) . ?
C2 H2A 1.0000 . ?
C2 C3 1.577(3) . ?
C2 C6 1.547(3) . ?
C3 H3 1.0000 . ?
C3 C4 1.529(3) . ?
C3 C5 1.552(3) . ?
C4 H4A 0.9900 . ?
C4 H4B 0.9900 . ?
C5 H5A 0.9900 . ?
C5 H5B 0.9900 . ?
C5 C6 1.567(3) . ?
C6 H6 1.0000 . ?
C6 C7 1.511(2) . ?
C7 C8 1.473(2) . ?
C8 C9 1.417(2) . ?
C8 C13 1.404(3) . ?
C9 C10 1.398(3) . ?
C10 H10 0.9500 . ?
C10 C11 1.379(3) . ?
C11 H11 0.9500 . ?
C11 C12 1.401(3) . ?
C12 H12 0.9500 . ?
C12 C13 1.384(3) . ?
C13 H13 0.9500 . ?

loop_
_geom_angle_atom_site_label_1
_geom_angle_atom_site_label_2
_geom_angle_atom_site_label_3
_geom_angle
_geom_angle_site_symmetry_1
_geom_angle_site_symmetry_3
_geom_angle_publ_flag
O3 S1 O4 117.45(9) . . ?
O3 S1 C1 107.98(10) . . ?
O3 S1 C4 108.70(9) . . ?
O4 S1 C1 112.25(8) . . ?
O4 S1 C4 112.74(10) . . ?
C4 S1 C1 95.46(9) . . ?
C9 O2 H2 109(3) . . ?
S1 C1 H1A 111.1 . . ?
S1 C1 H1B 111.1 . . ?
H1A C1 H1B 109.0 . . ?
C2 C1 S1 103.55(12) . . ?
C2 C1 H1A 111.1 . . ?
C2 C1 H1B 111.1 . . ?
C1 C2 H2A 112.6 . . ?
C1 C2 C3 111.47(14) . . ?
C1 C2 C6 116.36(16) . . ?
C3 C2 H2A 112.6 . . ?
C6 C2 H2A 112.6 . . ?
C6 C2 C3 89.10(14) . . ?
C2 C3 H3 113.7 . . ?
C4 C3 C2 108.08(15) . . ?
C4 C3 H3 113.7 . . ?
C4 C3 C5 115.90(17) . . ?
C5 C3 C2 89.14(14) . . ?
C5 C3 H3 113.7 . . ?
S1 C4 H4A 111.3 . . ?
S1 C4 H4B 111.3 . . ?
C3 C4 S1 102.30(13) . . ?
C3 C4 H4A 111.3 . . ?
C3 C4 H4B 111.3 . . ?
H4A C4 H4B 109.2 . . ?
C3 C5 H5A 113.8 . . ?
C3 C5 H5B 113.8 . . ?
C3 C5 C6 89.29(14) . . ?
H5A C5 H5B 111.0 . . ?
C6 C5 H5A 113.8 . . ?
C6 C5 H5B 113.8 . . ?
C2 C6 C5 89.69(14) . . ?
C2 C6 H6 111.1 . . ?
C5 C6 H6 111.1 . . ?
C7 C6 C2 116.17(16) . . ?
C7 C6 C5 116.02(15) . . ?
C7 C6 H6 111.1 . . ?
O1 C7 C6 119.54(17) . . ?
O1 C7 C8 120.98(16) . . ?
C8 C7 C6 119.48(16) . . ?
C9 C8 C7 119.57(17) . . ?
C13 C8 C7 121.89(16) . . ?
C13 C8 C9 118.53(16) . . ?
O2 C9 C8 122.18(17) . . ?
O2 C9 C10 118.17(16) . . ?
C10 C9 C8 119.65(17) . . ?
C9 C10 H10 119.8 . . ?
C11 C10 C9 120.42(18) . . ?
C11 C10 H10 119.8 . . ?
C10 C11 H11 119.6 . . ?
C10 C11 C12 120.81(18) . . ?
C12 C11 H11 119.6 . . ?
C11 C12 H12 120.5 . . ?
C13 C12 C11 119.07(18) . . ?
C13 C12 H12 120.5 . . ?
C8 C13 H13 119.3 . . ?
C12 C13 C8 121.49(17) . . ?
C12 C13 H13 119.3 . . ?

loop_
_geom_hbond_atom_site_label_D
_geom_hbond_atom_site_label_H
_geom_hbond_atom_site_label_A
_geom_hbond_distance_DH
_geom_hbond_distance_HA
_geom_hbond_distance_DA
_geom_hbond_angle_DHA
_geom_hbond_site_symmetry_A
_geom_hbond_publ_flag
O2 H2 O1 0.89(2) 1.78(3) 2.565(2) 145(4) . yes

loop_
_geom_torsion_atom_site_label_1
_geom_torsion_atom_site_label_2
_geom_torsion_atom_site_label_3
_geom_torsion_atom_site_label_4
_geom_torsion
_geom_torsion_site_symmetry_1
_geom_torsion_site_symmetry_2
_geom_torsion_site_symmetry_3
_geom_torsion_site_symmetry_4
_geom_torsion_publ_flag
S1 C1 C2 C3 -15.7(2) . . . . ?
S1 C1 C2 C6 -115.87(15) . . . . ?
O1 C7 C8 C9 5.6(3) . . . . ?
O1 C7 C8 C13 -175.17(18) . . . . ?
O2 C9 C10 C11 -178.67(17) . . . . ?
O3 S1 C1 C2 -77.76(16) . . . . ?
O3 S1 C4 C3 69.05(14) . . . . ?
O4 S1 C1 C2 151.22(14) . . . . ?
O4 S1 C4 C3 -158.92(12) . . . . ?
C1 S1 C4 C3 -42.03(14) . . . . ?
C1 C2 C3 C4 -13.7(2) . . . . ?
C1 C2 C3 C5 -130.70(17) . . . . ?
C1 C2 C6 C5 126.10(16) . . . . ?
C1 C2 C6 C7 -114.81(18) . . . . ?
C2 C3 C4 S1 36.34(17) . . . . ?
C2 C3 C5 C6 12.44(14) . . . . ?
C2 C6 C7 O1 -20.7(2) . . . . ?
C2 C6 C7 C8 159.14(15) . . . . ?
C3 C2 C6 C5 12.48(14) . . . . ?
C3 C2 C6 C7 131.57(16) . . . . ?
C3 C5 C6 C2 -12.68(14) . . . . ?
C3 C5 C6 C7 -131.90(17) . . . . ?
C4 S1 C1 C2 33.92(16) . . . . ?
C4 C3 C5 C6 -97.30(17) . . . . ?
C5 C3 C4 S1 134.45(14) . . . . ?
C5 C6 C7 O1 82.8(2) . . . . ?
C5 C6 C7 C8 -97.4(2) . . . . ?
C6 C2 C3 C4 104.44(16) . . . . ?
C6 C2 C3 C5 -12.60(14) . . . . ?
C6 C7 C8 C9 -174.22(16) . . . . ?
C6 C7 C8 C13 5.0(3) . . . . ?
C7 C8 C9 O2 -1.9(3) . . . . ?
C7 C8 C9 C10 177.82(16) . . . . ?
C7 C8 C13 C12 -178.89(17) . . . . ?
C8 C9 C10 C11 1.6(3) . . . . ?
C9 C8 C13 C12 0.3(3) . . . . ?
C9 C10 C11 C12 -0.6(3) . . . . ?
C10 C11 C12 C13 -0.5(3) . . . . ?
C11 C12 C13 C8 0.6(3) . . . . ?
C13 C8 C9 O2 178.84(16) . . . . ?
C13 C8 C9 C10 -1.4(3) . . . . ?

_shelx_res_file                  
;
TITL v-21-000692_a.res in P2(1)
    v-21-000692.res
    created by SHELXL-2018/3 at 15:12:13 on 22-Sep-2021
REM Old TITL V-21-000692 in P2(1)
REM SHELXT solution in P2(1): R1 0.069, Rweak 0.030, Alpha 0.002
REM <I/s> 0.565 for 4 systematic absences, Orientation as input
REM Flack x = -0.011 ( 0.018 ) from 1074 Parsons' quotients
REM Formula found by SHELXT: C13 O4 S
CELL 0.71073 8.6416 6.2775 10.9475 90 96.634 90
ZERR 2 0.0009 0.0006 0.0012 0 0.004 0
LATT -1
SYMM -X,0.5+Y,-Z
SFAC C H O S
UNIT 26 28 8 2
DFIX 0.95 O2 H2

L.S. 10 0 204
PLAN  10
SIZE 0.055 0.106 0.434
TEMP -173.15
CONF
HTAB O2 O1
BOND
list 4
MORE -1
BOND $H
fmap 2
acta 50
OMIT -1 1 1
OMIT -2 1 1
OMIT 0 0 1
OMIT 1 0 0
REM <olex2.extras>
REM <HklSrc "%.\\V-21-000692.hkl">
REM </olex2.extras>

WGHT    0.039100    0.138100
FVAR       1.19500
S1    4    0.329008    0.816421    1.015472    11.00000    0.01651    0.01646 =
         0.01261   -0.00259    0.00162   -0.00036
O1    3    0.104175    0.660567    0.537736    11.00000    0.02212    0.01959 =
         0.01850   -0.00165   -0.00102    0.00524
O2    3    0.140511    0.516006    0.323744    11.00000    0.02645    0.02355 =
         0.01612    0.00058   -0.00185    0.00578
H2    2    0.111735    0.608881    0.378694    11.00000    0.05429
O3    3    0.231605    0.997708    1.035772    11.00000    0.02458    0.02193 =
         0.02324   -0.00762    0.00304    0.00322
O4    3    0.472818    0.792088    1.096660    11.00000    0.02162    0.02337 =
         0.01848   -0.00193   -0.00306   -0.00036
C1    1    0.360492    0.815347    0.857362    11.00000    0.01881    0.01960 =
         0.01298   -0.00171    0.00298   -0.00480
AFIX  23
H1A   2    0.379967    0.961187    0.828297    11.00000   -1.20000
H1B   2    0.449894    0.723332    0.843603    11.00000   -1.20000
AFIX   0
C2    1    0.207736    0.725513    0.792051    11.00000    0.01636    0.01519 =
         0.01395   -0.00150    0.00192   -0.00006
AFIX  13
H2A   2    0.146866    0.833960    0.739606    11.00000   -1.20000
AFIX   0
C3    1    0.107998    0.613964    0.885613    11.00000    0.01475    0.01897 =
         0.01779   -0.00272    0.00372   -0.00195
AFIX  13
H3    2    0.007802    0.688633    0.894878    11.00000   -1.20000
AFIX   0
C4    1    0.212177    0.582513    1.006910    11.00000    0.02111    0.02008 =
         0.01592   -0.00054    0.00506   -0.00452
AFIX  23
H4A   2    0.276751    0.452584    1.004830    11.00000   -1.20000
H4B   2    0.149847    0.573380    1.077134    11.00000   -1.20000
AFIX   0
C5    1    0.088939    0.417351    0.799270    11.00000    0.02181    0.01931 =
         0.01737   -0.00261    0.00213   -0.00519
AFIX  23
H5A   2   -0.014681    0.407691    0.750500    11.00000   -1.20000
H5B   2    0.117475    0.280808    0.841203    11.00000   -1.20000
AFIX   0
C6    1    0.218951    0.509468    0.725685    11.00000    0.01651    0.01570 =
         0.01426   -0.00192    0.00105    0.00061
AFIX  13
H6    2    0.321466    0.438980    0.750822    11.00000   -1.20000
AFIX   0
C7    1    0.181886    0.512767    0.587367    11.00000    0.01367    0.01693 =
         0.01541   -0.00227    0.00107   -0.00131
C8    1    0.239402    0.339681    0.513786    11.00000    0.01403    0.01635 =
         0.01418   -0.00029    0.00186   -0.00152
C9    1    0.217208    0.352275    0.383712    11.00000    0.01516    0.01894 =
         0.01501   -0.00091   -0.00024   -0.00193
C10   1    0.276400    0.191705    0.313740    11.00000    0.01870    0.02564 =
         0.01487   -0.00408    0.00168   -0.00243
AFIX  43
H10   2    0.263920    0.201636    0.226566    11.00000   -1.20000
AFIX   0
C11   1    0.352753    0.019072    0.370440    11.00000    0.01800    0.02155 =
         0.02291   -0.00774    0.00410   -0.00029
AFIX  43
H11   2    0.391510   -0.089652    0.321820    11.00000   -1.20000
AFIX   0
C12   1    0.373892    0.002005    0.498872    11.00000    0.01915    0.01662 =
         0.02234   -0.00021    0.00307    0.00186
AFIX  43
H12   2    0.425913   -0.117824    0.537459    11.00000   -1.20000
AFIX   0
C13   1    0.317940    0.162130    0.568746    11.00000    0.01776    0.01797 =
         0.01536    0.00049    0.00219   -0.00117
AFIX  43
H13   2    0.333018    0.151667    0.655880    11.00000   -1.20000
AFIX   0
HKLF 4


REM  v-21-000692_a.res in P2(1)
REM wR2 = 0.0639, GooF = S = 1.098, Restrained GooF = 1.099 for all data
REM R1 = 0.0229 for 2873 Fo > 4sig(Fo) and 0.0234 for all 2918 data
REM 167 parameters refined using 2 restraints

END

WGHT      0.0391      0.1381

REM Highest difference peak  0.283,  deepest hole -0.235,  1-sigma level  0.040
Q1    1   0.3440  0.8229  0.9344  11.00000  0.05    0.28
Q2    1   0.2112  0.3320  0.4489  11.00000  0.05    0.25
Q3    1   0.1984  0.5039  0.6569  11.00000  0.05    0.22
Q4    1   0.2267  0.4266  0.5524  11.00000  0.05    0.20
Q5    1   0.3089  0.2685  0.5384  11.00000  0.05    0.19
Q6    1   0.2605  0.2864  0.3455  11.00000  0.05    0.18
Q7    1   0.2717  0.7024  1.0156  11.00000  0.05    0.18
Q8    1   0.2823  0.0814  0.3417  11.00000  0.05    0.18
Q9    1   0.0974  0.5052  0.8525  11.00000  0.05    0.18
Q10   1   0.2239  0.6195  0.7518  11.00000  0.05    0.17
;
_shelx_res_checksum              67477
_shelx_hkl_file                  
;
   1   0   0    0.40    0.60
  -1   0   0    0.00    0.10
  -1   0   0    0.10    0.50
   1   0   0    0.10    0.20
   1   0   0    0.10    0.60
   1   0   0    0.30    0.30
   1   0   0    0.20    0.50
   1   0   0    0.30    0.20
   1   0   0   -0.10    0.10
   1   0   0    0.40    0.20
  -1   0   0    0.80    0.20
  -1   0   0    0.20    0.30
  -1   0   0   -0.10    0.20
  -1   0   0    0.00    0.10
  -1   0   0    0.30    0.20
  -1   0   0    0.70    0.50
  -1   0   0    0.00    0.10
  -2   0   0 8661.03  262.37
   2   0   0 8414.46  261.27
  -3   0   0   54.09    2.50
   3   0   0   50.89    2.40
  -3   0   0   52.69    2.40
  -3   0   0   51.69    2.40
  -3   0   0   49.20    4.20
  -3   0   0   55.39    2.40
   3   0   0   52.09    4.90
  -3   0   0   51.39    3.40
  -3   0   0   55.39    2.40
  -3   0   0   50.29    4.80
   3   0   0   53.59    4.30
   3   0   0   47.90    4.00
  -3   0   0   52.69    4.30
  -3   0   0   53.49    2.40
   3   0   0   54.89    2.50
   3   0   0   54.49    2.40
   3   0   0   51.49    2.40
   4   0   0  199.88    7.10
   4   0   0  220.68   12.30
  -4   0   0  203.08    9.00
  -4   0   0  186.38   10.20
   4   0   0  209.48    7.30
   4   0   0  211.48   10.70
   4   0   0  202.78   10.30
  -4   0   0  187.18    7.10
  -4   0   0  203.78   11.80
   4   0   0  213.68    7.20
   4   0   0  206.98    7.10
  -4   0   0  212.08   10.60
  -4   0   0  204.58    7.10
  -4   0   0  211.58    7.30
  -4   0   0  210.08    7.20
  -4   0   0  199.48    7.20
  -4   0   0  206.98    7.10
   5   0   0  121.69    8.40
  -5   0   0  120.59    5.00
   5   0   0  120.29    9.70
  -5   0   0  118.99    8.20
   5   0   0  115.49    7.90
   5   0   0  119.69    4.90
   5   0   0  120.09    4.90
  -5   0   0  121.69    4.80
  -5   0   0  122.69    5.10
  -5   0   0  115.19    4.80
   5   0   0  115.69    5.00
  -5   0   0  115.49    6.60
  -5   0   0  115.19    8.30
  -5   0   0  105.99    4.70
  -5   0   0  111.99   11.10
   5   0   0  115.69    4.80
  -5   0   0  121.59    4.90
  -6   0   0  170.48    6.40
   6   0   0  159.38    6.60
  -6   0   0  172.48    6.70
  -6   0   0  159.08    6.40
  -6   0   0  161.38    6.50
  -6   0   0  162.88   10.60
  -6   0   0  136.49    8.10
  -6   0   0  165.38    6.30
   6   0   0  153.38    6.30
  -6   0   0  147.29   10.50
   6   0   0  154.88    6.50
   6   0   0  159.98   10.40
  -6   0   0  169.08    6.40
   6   0   0  145.39    9.80
   6   0   0  155.38    6.40
   6   0   0  174.18    6.50
   6   0   0  162.08   12.20
   7   0   0  880.91   28.30
   7   0   0  876.61   38.70
  -7   0   0  911.01   28.30
  -7   0   0  877.71   28.60
  -7   0   0  936.11   28.40
   7   0   0  890.21   28.60
  -7   0   0  977.40   36.70
   7   0   0  897.01   28.30
   7   0   0  839.72   34.70
   7   0   0  895.61   28.80
  -7   0   0  916.31   28.60
  -7   0   0  878.61   28.60
  -7   0   0  920.01   28.30
  -7   0   0  908.41   31.90
   7   0   0  920.31   28.40
  -7   0   0  869.51   36.00
  -8   0   0    5.90    3.30
  -8   0   0    7.80    1.50
  -8   0   0    9.20    1.70
  -8   0   0    5.40    1.10
   8   0   0    7.70    1.70
  -8   0   0    6.30    1.40
   8   0   0    7.30    1.60
   8   0   0    7.20    1.50
   8   0   0    4.00    1.30
  -8   0   0    7.80    1.40
   8   0   0    6.20    1.50
  -8   0   0    4.20    1.80
   8   0   0    3.70    4.90
   8   0   0    3.40    3.00
  -8   0   0    5.30    1.50
  -8   0   0    7.20    3.20
  -9   0   0  829.32   26.30
  -9   0   0  802.52   25.80
  -9   0   0  803.22   25.90
   9   0   0  803.22   43.10
  -9   0   0  776.32   34.50
  -9   0   0  783.12   24.80
   9   0   0  756.72   26.00
   9   0   0  808.62   25.90
  -9   0   0  788.12   25.90
   9   0   0  807.12   26.50
   9   0   0  785.22   39.00
 -10   0   0    6.90    1.60
 -10   0   0    6.30    1.50
 -10   0   0    7.70    1.70
 -10   0   0    8.30    3.90
 -10   0   0    3.10    3.00
 -10   0   0    9.10    1.80
  10   0   0   -1.30    7.50
  10   0   0    9.90    2.00
 -11   0   0   23.70    5.60
 -11   0   0   23.40    2.50
  11   0   0   25.00    8.50
  11   0   0   14.90   10.70
 -11   0   0   16.00    2.40
   0  -1   0   -0.10    0.20
   0  -1   0   -0.30    0.20
   0  -1   0    0.00    0.40
   0  -1   0   -0.10    0.50
   0  -1   0   -0.10    0.20
   0  -1   0    0.00    0.30
   0  -1   0    0.30    0.40
   0   1   0    0.30    0.20
   0   1   0    0.00    0.10
   0   1   0    0.00    0.40
   0   1   0   -0.20    0.20
   0   1   0    0.10    0.10
   0   1   0   -0.10    0.20
   0   1   0   -0.10    0.50
   0   1   0    0.20    0.10
   0   1   0    0.00    0.30
  -1  -1   0 1003.60   31.20
   1  -1   0 1049.00   32.10
   1  -1   0  976.50   31.30
   1   1   0  981.30   30.30
   2  -1   0 9871.31  302.77
  -2  -1   0 9999.00  301.97
   2   1   0 9712.13  293.87
   3  -1   0 1295.67   42.00
   3  -1   0 1275.57   38.30
   3  -1   0 1308.17   38.20
  -3  -1   0 1282.27   41.60
  -3  -1   0 1264.97   43.20
   3  -1   0 1319.07   43.60
   3   1   0 1232.28   43.30
  -3   1   0 1353.36   42.60
   3   1   0 1364.46   44.30
  -4  -1   0  636.94   19.80
   4  -1   0  632.64   24.00
   4  -1   0  645.54   20.00
  -4  -1   0  637.64   19.70
  -4  -1   0  696.03   25.70
   4  -1   0  670.23   20.10
  -4  -1   0  650.13   19.90
   4  -1   0  664.43   19.90
   4  -1   0  643.34   22.10
   4  -1   0  650.73   19.90
  -4  -1   0  624.74   24.00
  -4  -1   0  602.54   25.30
   4  -1   0  623.34   21.90
  -4  -1   0  623.24   19.20
  -4  -1   0  633.04   19.80
   4  -1   0  655.13   26.10
   4  -1   0  651.13   19.80
  -4  -1   0  579.64   21.30
  -4   1   0  683.83   20.40
   4   1   0  649.34   24.30
   4   1   0  700.33   20.40
   4   1   0  637.04   20.30
  -4   1   0  657.63   20.60
  -4   1   0  658.53   22.10
   4   1   0  649.43   29.10
   4   1   0  672.33   26.10
  -4   1   0  627.24   24.30
   4   1   0  639.24   20.20
  -4   1   0  668.23   23.20
  -4   1   0  676.93   20.60
   4   1   0  665.13   20.50
  -4   1   0  669.83   20.40
   4   1   0  680.43   20.60
   5  -1   0  458.45   17.80
   5  -1   0  451.35   15.00
  -5  -1   0  459.55   15.80
  -5  -1   0  462.65   14.40
   5  -1   0  467.55   15.10
  -5  -1   0  452.25   14.90
  -5  -1   0  471.05   20.10
  -5  -1   0  455.25   15.10
   5  -1   0  474.65   15.30
   5  -1   0  470.95   22.20
  -5  -1   0  452.65   14.90
   5  -1   0  468.95   19.90
  -5  -1   0  461.95   18.40
  -5  -1   0  469.65   15.00
  -5  -1   0  482.75   22.20
   5  -1   0  457.35   15.00
   5   1   0  448.26   15.10
  -5   1   0  446.06   16.90
  -5   1   0  474.05   18.70
   5   1   0  474.35   15.00
   5   1   0  448.76   14.90
   5   1   0  469.45   14.80
  -5   1   0  476.65   15.00
   5   1   0  488.35   22.10
  -5   1   0  448.96   14.90
   5   1   0  498.55   19.90
  -5   1   0  456.85   15.10
   5   1   0  446.06   20.60
  -5   1   0  464.75   15.10
   5   1   0  454.85   15.10
  -5   1   0  462.75   15.50
  -5   1   0  468.05   19.90
   6  -1   0   42.00    2.70
  -6  -1   0   36.90    5.70
   6  -1   0   43.40    2.90
  -6  -1   0   45.70    2.80
  -6  -1   0   43.90    2.70
  -6  -1   0   48.20    8.00
  -6  -1   0   42.60    2.30
   6  -1   0   44.90    5.50
  -6  -1   0   46.20    2.90
   6  -1   0   43.20    7.40
  -6  -1   0   45.30    2.70
   6  -1   0   45.50    2.80
   6  -1   0   47.60    2.90
  -6  -1   0   42.00    3.10
  -6  -1   0   43.50    4.40
  -6  -1   0   40.90    5.20
   6  -1   0   44.10    8.30
  -6   1   0   41.70    2.70
   6   1   0   52.99    8.30
  -6   1   0   44.40    2.80
   6   1   0   47.30    5.80
   6   1   0   42.70    2.60
  -6   1   0   49.99    5.70
  -6   1   0   39.80    3.70
   6   1   0   40.30    2.70
  -6   1   0   40.90    2.80
   6   1   0   44.30    2.80
  -6   1   0   45.10    3.10
   6   1   0   45.60    2.70
   6   1   0   42.60    2.70
  -6   1   0   45.00    2.70
  -6   1   0   45.20    4.80
   6   1   0   39.90    4.90
  -7  -1   0  294.87   18.20
  -7  -1   0  311.47   11.00
   7  -1   0  316.87   21.70
  -7  -1   0  294.77   10.40
   7  -1   0  299.47   19.30
  -7  -1   0  308.97   11.80
  -7  -1   0  310.77   12.10
   7  -1   0  312.37   11.40
  -7  -1   0  322.87   19.60
  -7  -1   0  307.07   14.70
   7  -1   0  321.27   11.20
   7   1   0  324.67   11.30
   7   1   0  303.07   12.30
  -7   1   0  326.17   16.20
   7   1   0  316.17   17.70
   7   1   0  311.77   19.40
  -7   1   0  324.57   14.00
  -7   1   0  311.47   11.60
  -7   1   0  308.97   19.20
  -7   1   0  323.37   12.00
   7   1   0  332.87   11.50
  -7   1   0  342.07   11.50
   7   1   0  321.87   11.50
  -7   1   0  305.97   11.60
  -7   1   0  317.57   11.40
   7   1   0  317.17   11.60
   8  -1   0  354.26   14.20
   8  -1   0  348.67   24.80
   8  -1   0  357.16   12.80
  -8  -1   0  345.17   12.70
  -8  -1   0  349.27   13.20
  -8  -1   0  352.26   12.80
  -8  -1   0  337.47   13.10
  -8  -1   0  371.16   19.70
   8  -1   0  364.96   13.40
   8  -1   0  359.96   21.90
   8  -1   0  349.67   12.80
  -8  -1   0  329.27   16.20
  -8  -1   0  368.56   13.70
  -8   1   0  341.47   18.70
   8   1   0  351.86   21.90
  -8   1   0  353.16   12.80
   8   1   0  319.27   24.30
  -8   1   0  334.17   12.80
  -8   1   0  347.37   15.50
   8   1   0  349.67   12.30
  -8   1   0  369.76   12.70
   8   1   0  347.77   12.80
  -8   1   0  350.96   13.10
   8   1   0  324.87   13.60
  -8   1   0  368.66   18.60
   8   1   0  337.97   12.50
  -8   1   0  340.17   12.50
   9  -1   0   86.89    5.30
  -9  -1   0   88.79    4.10
  -9  -1   0   84.99    4.80
   9  -1   0   69.89   13.50
  -9  -1   0   89.69    9.40
   9  -1   0   91.69   11.20
  -9  -1   0   83.39   10.50
  -9  -1   0   85.09    5.00
   9  -1   0   87.69    4.90
  -9  -1   0   84.09    4.80
   9  -1   0   90.69    5.00
  -9  -1   0   86.99    4.80
   9   1   0   67.89   11.20
   9   1   0   92.19    4.70
  -9   1   0   84.59    5.10
  -9   1   0   81.39    8.10
   9   1   0   89.59    5.00
   9   1   0   91.99   15.00
  -9   1   0   82.09    4.70
  -9   1   0   74.49    8.40
  -9   1   0   88.69    5.00
  -9   1   0   84.69    4.70
 -10  -1   0   49.10    3.60
 -10  -1   0   48.90    3.50
 -10  -1   0   45.50    2.80
 -10  -1   0   30.70    6.90
  10  -1   0   44.40   10.30
 -10  -1   0   42.80    3.50
  10  -1   0   49.30    3.50
  10  -1   0   40.70    3.80
  10  -1   0   42.60    3.50
 -10  -1   0   42.60    7.40
  10  -1   0   39.60   10.40
 -10  -1   0   47.00    3.60
  10   1   0   47.50   11.70
  10   1   0   46.60    3.30
  10   1   0   41.40    3.50
 -10   1   0   40.50    6.20
 -10   1   0   39.10    3.30
 -10   1   0   45.90    3.70
 -10   1   0   37.70    3.20
  10   1   0   31.70    8.10
 -10   1   0   36.30    7.00
 -11  -1   0   50.09    2.90
 -11  -1   0   53.39    3.90
 -11   1   0   50.49    4.30
 -11   1   0   53.39    3.90
  11   1   0   56.89    3.90
 -11   1   0   49.80    7.30
  11   1   0   39.60   10.40
 -11   1   0   52.59    4.10
   0  -2   0   82.89    3.20
   0  -2   0   84.79    3.50
   0  -2   0   76.89    3.40
   0  -2   0   80.79    4.50
   0  -2   0   82.89    3.10
   0  -2   0   81.49    3.90
   0  -2   0   83.09    4.90
   0   2   0   95.69    3.00
   0   2   0   96.19    3.00
   0   2   0   93.69    3.00
   0   2   0   93.29    3.00
   0   2   0   97.59    3.60
   0   2   0   97.19    5.00
   0   2   0   98.79    4.10
   0   2   0   91.89    5.30
   0   2   0   97.39    3.90
   1  -2   0 1767.12   54.79
  -1  -2   0 1829.12   54.19
   1   2   0 1856.71   55.69
   2  -2   0  202.38    6.50
  -2  -2   0  197.98    6.30
  -2  -2   0  199.78    9.20
  -2  -2   0  194.78    6.20
   2  -2   0  205.88    7.40
   2  -2   0  208.18   10.20
  -2  -2   0  196.88    6.30
  -2  -2   0  198.68    6.30
   2  -2   0  207.28    9.40
   2  -2   0  191.88    7.70
   2  -2   0  192.98    6.50
  -2  -2   0  194.98    6.40
  -2  -2   0  184.08    6.40
   2  -2   0  202.78    6.40
   2  -2   0  180.38    8.30
  -2  -2   0  203.08   10.80
   2  -2   0  193.48    6.30
   2  -2   0  194.08    6.70
  -2  -2   0  193.58    8.60
  -2  -2   0  203.78    7.90
  -2   2   0  196.98    7.60
   2   2   0  199.48    6.00
   2   2   0  206.28    6.40
  -2   2   0  202.48    6.20
   2   2   0  188.48    9.20
  -2   2   0  208.58    6.40
   2   2   0  173.08    9.90
   2   2   0  197.48    6.50
  -2   2   0  203.68    6.50
   2   2   0  202.88    6.10
  -2   2   0  192.68    8.10
   2   2   0  200.68    7.80
   2   2   0  188.98    6.30
  -2   2   0  203.38    6.20
  -3  -2   0  759.02   22.50
  -3  -2   0  758.52   22.50
   3  -2   0  733.53   26.10
   3  -2   0  735.73   22.70
   3  -2   0  737.73   27.50
  -3  -2   0  751.92   27.60
   3  -2   0  701.03   22.90
   3  -2   0  756.42   29.00
   3  -2   0  757.72   24.20
  -3  -2   0  714.23   28.70
  -3  -2   0  772.82   22.10
   3  -2   0  718.93   23.50
  -3  -2   0  749.13   22.50
   3  -2   0  732.83   22.60
  -3  -2   0  773.82   26.10
  -3  -2   0  818.42   24.50
  -3  -2   0  740.63   22.50
   3  -2   0  733.93   22.70
   3   2   0  753.32   21.90
   3   2   0  750.42   21.50
  -3   2   0  747.43   23.10
  -3   2   0  748.53   21.60
  -3   2   0  710.53   21.90
   3   2   0  681.13   24.10
   3   2   0  774.72   26.50
   3   2   0  762.62   21.80
   3   2   0  635.24   27.00
  -3   2   0  720.73   21.70
  -3   2   0  604.94   24.60
   3   2   0  736.93   21.80
   3   2   0  737.63   21.40
   4  -2   0  201.38    7.90
  -4  -2   0  214.78   12.70
   4  -2   0  196.58    7.20
   4  -2   0  207.28    7.20
   4  -2   0  200.88    7.10
  -4  -2   0  204.78    7.10
  -4  -2   0  200.88   11.70
  -4  -2   0  198.78   10.60
  -4  -2   0  195.18    6.90
   4  -2   0  207.28   13.30
  -4  -2   0  201.58    7.10
   4  -2   0  199.88    8.70
   4  -2   0  203.18    7.30
   4  -2   0  190.68   10.80
  -4  -2   0  201.18    7.10
   4  -2   0  204.38   11.90
  -4   2   0  188.18    7.30
  -4   2   0  207.88   10.40
   4   2   0  216.48    7.10
   4   2   0  236.38   13.20
  -4   2   0  212.98    7.40
   4   2   0  199.38   11.70
  -4   2   0  201.18    8.20
   4   2   0  194.08    7.20
  -4   2   0  200.98    7.50
  -4   2   0  203.58    7.20
   4   2   0  241.58   12.00
  -4   2   0  204.58    7.30
   4   2   0  202.58    7.20
   4   2   0  204.58    6.90
  -4   2   0  203.88    9.00
   4   2   0  204.78    7.30
   5  -2   0  635.04   22.50
  -5  -2   0  634.34   19.90
   5  -2   0  652.73   20.10
  -5  -2   0  657.63   19.70
   5  -2   0  604.14   27.10
  -5  -2   0  617.14   25.10
  -5  -2   0  621.54   19.80
   5  -2   0  616.94   19.80
   5  -2   0  622.74   20.00
   5  -2   0  625.04   19.90
  -5  -2   0  647.84   21.40
  -5  -2   0  585.04   26.60
   5  -2   0  652.93   25.40
   5  -2   0  636.14   20.60
  -5  -2   0  636.84   19.80
   5  -2   0  604.34   29.00
  -5  -2   0  619.44   18.60
   5   2   0  649.24   19.50
   5   2   0  604.74   26.60
   5   2   0  608.24   19.60
   5   2   0  635.74   19.60
  -5   2   0  620.04   19.50
  -5   2   0  619.84   19.60
   5   2   0  553.94   23.20
  -5   2   0  637.54   19.40
  -5   2   0  600.94   20.80
  -5   2   0  647.24   19.70
  -5   2   0  627.64   20.80
  -5   2   0  624.54   21.90
   5   2   0  599.34   26.90
  -5   2   0  614.44   24.10
   5   2   0  616.24   19.10
   5   2   0  635.84   19.30
   6  -2   0  176.28    6.90
  -6  -2   0  179.68    7.10
   6  -2   0  185.58    9.60
   6  -2   0  169.08    6.90
  -6  -2   0  163.18   10.20
   6  -2   0  182.38    7.20
  -6  -2   0  175.48    5.60
  -6  -2   0  182.88    6.80
  -6  -2   0  166.68    8.00
   6  -2   0  172.58   12.90
  -6  -2   0  158.68   12.80
  -6  -2   0  175.18   12.80
   6  -2   0  161.58   11.00
  -6  -2   0  177.18    6.90
  -6  -2   0  170.58    6.80
  -6  -2   0  182.38   11.80
   6  -2   0  198.78   15.20
   6  -2   0  176.38    7.10
   6   2   0  168.28   10.30
  -6   2   0  177.28    9.00
   6   2   0  180.48   12.90
  -6   2   0  178.08    6.90
  -6   2   0  165.98    8.60
   6   2   0  157.98    6.90
  -6   2   0  179.78    7.10
  -6   2   0  172.68    6.70
   6   2   0  185.68    6.80
  -6   2   0  184.38   11.10
   6   2   0  175.48    7.00
   6   2   0  176.38    6.90
   6   2   0  188.78   13.00
  -6   2   0  177.98    7.90
   6   2   0  178.98    6.50
  -6   2   0  175.48    7.00
   7  -2   0  125.69   10.20
   7  -2   0  124.49    5.70
   7  -2   0  126.39    5.60
   7  -2   0  120.29    8.20
  -7  -2   0  110.59    6.20
  -7  -2   0  121.99    5.80
  -7  -2   0  130.29   10.30
   7  -2   0  121.69    5.60
  -7  -2   0  110.89   13.10
   7  -2   0  129.59    5.90
  -7  -2   0  122.19    8.70
  -7  -2   0  120.09    4.20
  -7  -2   0  126.69    5.60
  -7  -2   0  119.99    5.50
  -7  -2   0  112.19    6.40
   7  -2   0  127.69   13.50
  -7  -2   0  136.99   11.70
   7  -2   0  114.49   11.20
  -7   2   0  133.69    6.00
   7   2   0  135.29   11.90
   7   2   0  128.19    5.60
   7   2   0  131.89    5.90
  -7   2   0  133.49    6.80
   7   2   0  127.69    5.40
  -7   2   0  125.19    7.80
  -7   2   0  135.29    5.60
  -7   2   0  131.59    5.90
  -7   2   0  124.09    5.70
   7   2   0  148.29   14.20
   7   2   0  106.29    8.70
   7   2   0  134.59    6.00
  -7   2   0  134.49   10.10
  -7   2   0  122.19    7.70
   8  -2   0   80.09    4.60
  -8  -2   0   88.49    4.50
   8  -2   0   90.59   10.20
   8  -2   0   81.69    4.80
  -8  -2   0   86.79    3.20
  -8  -2   0   87.49    4.70
   8  -2   0   85.09   13.00
  -8  -2   0   84.59    9.90
   8  -2   0   89.69    4.80
  -8  -2   0   89.09    8.80
  -8  -2   0   77.59    5.20
  -8  -2   0   90.79    4.70
  -8   2   0   76.69    6.20
  -8   2   0   82.19    6.00
   8   2   0   84.49    4.30
   8   2   0   88.19    4.20
  -8   2   0   90.49    4.80
  -8   2   0   83.29    8.30
  -8   2   0   81.79    4.40
  -8   2   0   77.89    4.50
   8   2   0   85.49    4.60
   8   2   0   87.49   10.00
   8   2   0   80.89    4.50
  -8   2   0   80.99    6.60
  -8   2   0   82.29    4.30
   9  -2   0   74.29    4.30
  -9  -2   0   65.09    9.00
  -9  -2   0   63.69    4.70
  -9  -2   0   65.69    4.20
   9  -2   0   64.79    4.30
  -9  -2   0   68.99    4.30
  -9  -2   0   78.19    8.70
  -9  -2   0   70.69    4.10
   9  -2   0   71.19    4.40
   9  -2   0   68.89   10.90
   9   2   0   73.39    4.00
   9   2   0   79.89   14.30
   9   2   0   67.39    4.20
  -9   2   0   66.59    6.40
  -9   2   0   69.49    4.00
  -9   2   0   73.09    4.30
  -9   2   0   69.09    7.80
   9   2   0   57.69   10.30
  -9   2   0   67.09    4.90
  -9   2   0   72.29    4.40
 -10  -2   0   73.29    4.60
 -10  -2   0   60.89    5.40
 -10  -2   0   86.29    9.70
 -10  -2   0   79.69    4.80
  10  -2   0   79.89    4.70
 -10  -2   0   71.99    5.10
 -10  -2   0   69.59   10.10
  10  -2   0   79.19    4.90
  10  -2   0   74.49    5.30
  10  -2   0   97.99   14.70
  10   2   0   65.19   17.20
  10   2   0   85.59    5.00
 -10   2   0   74.29    4.80
  10   2   0   65.79   11.50
 -10   2   0   78.19    7.30
 -10   2   0   76.49    5.40
 -10   2   0   76.39    4.70
 -10   2   0   81.59    4.60
  10   2   0   74.69    4.20
 -11  -2   0   30.50    9.30
  11  -2   0   44.70   10.70
  11   2   0   32.80    9.20
 -11   2   0   31.30    3.20
 -11   2   0   28.70    5.30
 -11   2   0   37.10    3.80
  11   2   0   35.00    2.80
   0  -3   0    0.00    0.90
   0  -3   0   -0.50    0.50
   0  -3   0    2.20    0.60
   0  -3   0    0.10    0.70
   0  -3   0    0.60    0.40
   0  -3   0    0.70    0.50
   0   3   0    0.30    0.70
   0   3   0   -0.20    0.50
   0   3   0   -0.10    0.20
   0   3   0   -0.40    0.20
   0   3   0    0.00    0.90
   0   3   0   -0.10    0.20
   0   3   0    1.10    0.70
   0   3   0   -0.20    0.10
  -1  -3   0  215.48    6.70
  -1  -3   0  216.98    8.60
  -1  -3   0  223.18    6.80
  -1  -3   0  211.88    7.20
  -1  -3   0  213.88    8.80
   1  -3   0  217.48    6.80
   1  -3   0  225.48    8.40
  -1  -3   0  217.28   10.30
   1  -3   0  227.38    7.80
  -1  -3   0  214.38    6.60
   1  -3   0  228.38    8.90
  -1  -3   0  221.58    6.80
   1  -3   0  217.48    6.80
   1  -3   0  223.78    6.80
  -1  -3   0  224.18    7.90
   1  -3   0  230.88    9.40
   1  -3   0  247.78    9.90
   1  -3   0  209.28    9.40
   1  -3   0  219.78    6.80
  -1   3   0  215.98    6.90
   1   3   0  220.68    8.60
   1   3   0  221.58    6.80
  -1   3   0  222.38    6.90
   1   3   0  212.68   11.20
   1   3   0  222.28    8.00
  -1   3   0  221.58    8.50
   1   3   0  219.78    6.80
  -1   3   0  235.28   10.10
   1   3   0  223.98    7.80
   1   3   0  227.58    7.60
  -2  -3   0  904.21   29.90
   2  -3   0  852.81   27.60
   2  -3   0  890.21   26.40
   2  -3   0  888.71   26.50
  -2  -3   0  900.41   27.10
  -2  -3   0  889.31   26.70
  -2  -3   0  865.61   26.30
   2  -3   0  886.21   30.20
   2  -3   0  903.51   26.40
  -2  -3   0  881.71   29.10
  -2  -3   0  875.71   26.30
  -2  -3   0  868.31   26.20
   2  -3   0  911.31   26.60
   2  -3   0  879.31   27.60
   2  -3   0  844.22   28.00
  -2  -3   0  876.51   26.60
   2  -3   0  938.81   31.30
  -2  -3   0  939.71   29.20
   2  -3   0  939.81   29.50
   2  -3   0  907.41   27.60
   2   3   0  844.42   32.90
   2   3   0  903.81   27.00
   2   3   0  905.71   26.50
   2   3   0  939.11   28.10
  -2   3   0  869.51   28.30
   2   3   0  900.41   29.70
  -2   3   0  853.01   26.50
  -2   3   0  943.11   30.10
   3  -3   0   18.30    3.50
   3  -3   0   19.50    3.50
  -3  -3   0   18.00    3.80
  -3  -3   0   19.60    2.40
   3  -3   0   18.70    1.90
   3  -3   0   19.20    1.40
  -3  -3   0   20.70    1.30
  -3  -3   0   19.20    2.70
   3  -3   0   18.60    2.80
  -3  -3   0   16.90    1.40
  -3  -3   0   17.50    3.20
   3  -3   0   18.80    1.40
   3  -3   0   17.70    1.30
   3  -3   0   21.30    1.50
   3  -3   0   15.20    2.10
   3  -3   0   19.50    1.50
  -3  -3   0   20.00    1.30
  -3  -3   0   16.70    1.20
  -3  -3   0   18.50    1.20
  -3  -3   0   21.10    1.30
   3   3   0   16.50    1.30
  -3   3   0   22.10    2.30
   3   3   0   18.00    3.60
  -3   3   0   20.10    1.00
   3   3   0   23.90    3.70
  -3   3   0   17.70    2.30
  -3   3   0   17.10    1.30
   3   3   0   18.60    1.30
  -3   3   0   19.50    1.00
  -3   3   0   18.50    1.30
   3   3   0   17.20    2.10
   3   3   0   18.20    1.30
  -4  -3   0  232.88    7.90
   4  -3   0  233.18   11.70
  -4  -3   0  214.38   12.50
  -4  -3   0  229.58    7.80
   4  -3   0  227.08    7.80
   4  -3   0  222.88    9.00
  -4  -3   0  215.68    7.20
  -4  -3   0  233.58   14.80
   4  -3   0  222.88    8.10
  -4  -3   0  229.58    7.80
  -4  -3   0  227.18    9.90
   4  -3   0  220.68   13.80
  -4  -3   0  235.08   11.90
   4  -3   0  213.78   12.50
   4  -3   0  238.98    8.00
  -4  -3   0  213.28    7.60
   4  -3   0  228.18    9.80
   4   3   0  227.68   14.10
  -4   3   0  218.58    9.30
   4   3   0  223.58    7.70
  -4   3   0  221.38    7.90
   4   3   0  228.48   12.40
   4   3   0  225.78    7.20
   4   3   0  233.58    7.90
  -4   3   0  233.18    7.40
   4   3   0  184.38    9.70
   4   3   0  227.98    7.80
   5  -3   0  414.16   22.90
  -5  -3   0  462.25   14.50
   5  -3   0  476.15   22.20
  -5  -3   0  443.96   21.50
   5  -3   0  451.75   15.90
   5  -3   0  439.26   19.80
  -5  -3   0  432.96   19.70
   5  -3   0  451.15   14.80
  -5  -3   0  468.35   14.70
   5  -3   0  463.75   14.70
  -5  -3   0  441.56   23.20
  -5  -3   0  443.66   14.50
   5  -3   0  424.36   14.80
   5  -3   0  474.45   17.30
  -5  -3   0  425.66   14.60
  -5  -3   0  477.35   17.20
   5  -3   0  441.46   14.90
  -5   3   0  472.05   15.90
   5   3   0  458.55   14.90
  -5   3   0  465.15   15.00
  -5   3   0  447.76   18.00
   5   3   0  499.75   15.50
  -5   3   0  465.95   14.60
   5   3   0  440.46   15.00
   5   3   0  460.35   14.40
   5   3   0  427.26   22.60
   5   3   0  461.55   21.60
   5   3   0  458.05   18.60
   5   3   0  467.75   15.10
  -5   3   0  474.95   16.90
  -6  -3   0  298.47   15.70
  -6  -3   0  279.27    9.80
  -6  -3   0  245.18   16.30
   6  -3   0  273.67   11.00
   6  -3   0  299.27   10.40
   6  -3   0  274.37   17.40
   6  -3   0  266.87   12.50
  -6  -3   0  281.97   10.00
   6  -3   0  269.37   10.00
   6  -3   0  284.07   10.00
  -6  -3   0  308.47   18.80
   6  -3   0  278.47   15.20
   6  -3   0  263.67   10.80
   6  -3   0  305.67   19.80
  -6  -3   0  274.47   10.10
  -6  -3   0  258.07   11.90
  -6   3   0  281.17   10.10
   6   3   0  276.57   10.00
  -6   3   0  259.07   12.60
   6   3   0  288.67   10.00
   6   3   0  276.77   17.40
   6   3   0  276.07   17.00
  -6   3   0  298.47   10.00
  -6   3   0  287.17    9.60
   6   3   0  274.17   13.90
   6   3   0  247.48   10.50
  -6   3   0  292.07   10.00
  -6   3   0  297.47   11.80
   6   3   0  277.97    9.50
   6   3   0  264.27    9.20
  -7  -3   0 1014.20   31.20
   7  -3   0 1011.60   35.40
   7  -3   0 1008.70   31.50
  -7  -3   0  980.60   31.40
   7  -3   0 1004.50   42.40
  -7  -3   0  875.41   38.30
  -7  -3   0  948.61   43.50
   7  -3   0 1013.40   31.60
   7  -3   0  989.30   31.40
  -7  -3   0 1039.00   31.20
   7  -3   0 1035.50   39.20
  -7  -3   0 1029.50   31.00
   7  -3   0 1006.20   31.20
   7  -3   0  997.40   45.30
   7   3   0  951.10   32.60
  -7   3   0 1003.70   31.80
  -7   3   0 1005.30   31.30
  -7   3   0 1022.10   33.80
   7   3   0 1086.09   42.70
  -7   3   0 1045.30   32.10
  -7   3   0 1031.00   31.80
   7   3   0 1046.20   31.00
   7   3   0 1028.10   48.30
   7   3   0 1019.10   31.30
  -7   3   0 1016.00   35.80
   7   3   0 1025.70   37.50
   8  -3   0   87.99    7.30
  -8  -3   0  101.59    9.50
  -8  -3   0   83.79   10.60
  -8  -3   0   88.29    4.50
   8  -3   0   94.99   11.20
   8  -3   0   88.29    5.00
  -8  -3   0   91.99    4.70
   8  -3   0   81.59    4.80
  -8  -3   0   81.79    4.60
   8  -3   0   85.89    4.70
  -8  -3   0   88.89    6.10
  -8   3   0   87.69    4.60
  -8   3   0   83.39    4.70
  -8   3   0   83.09    5.90
  -8   3   0   77.19    6.60
   8   3   0   88.89    4.70
  -8   3   0   84.29    4.50
   8   3   0   94.89   10.30
  -8   3   0   86.09    5.70
   8   3   0   82.29    3.90
  -9  -3   0   18.90    6.00
   9  -3   0    5.70    5.10
  -9  -3   0   23.40    5.60
   9  -3   0   20.10    2.70
  -9  -3   0   19.30    2.90
  -9  -3   0   18.60    2.70
   9  -3   0   18.60    2.50
  -9  -3   0   22.30    2.30
   9   3   0   11.40    5.50
  -9   3   0   21.70    2.70
  -9   3   0   22.90    2.20
   9   3   0   22.90    8.50
  -9   3   0   15.30    2.30
  -9   3   0   16.90    3.00
   9   3   0   19.60    2.20
   9   3   0   12.40    1.70
  10  -3   0    6.40    1.60
 -10  -3   0    5.70    3.90
 -10  -3   0    2.80    1.10
 -10  -3   0    4.60    3.20
 -10   3   0    7.20    1.70
 -10   3   0   10.70    3.00
 -10   3   0    4.30    1.30
 -10   3   0    8.50    1.70
  10   3   0    1.60    5.20
  10   3   0    2.30    1.30
  10   3   0    4.90    1.20
   0  -4   0  895.81   30.10
   0  -4   0  852.41   24.80
   0  -4   0  839.52   28.00
   0  -4   0  848.92   24.80
   0  -4   0  848.22   25.90
   0  -4   0  829.92   26.50
   0  -4   0  857.61   26.00
   0  -4   0  840.32   31.50
   0  -4   0  843.22   26.90
   0   4   0  884.41   27.10
   0   4   0  831.62   24.60
   0   4   0  842.72   24.60
   0   4   0  871.31   30.70
   0   4   0  828.72   24.70
   0   4   0  812.52   26.20
  -1  -4   0  467.15   15.30
   1  -4   0  443.16   17.60
   1  -4   0  469.05   13.70
   1  -4   0  464.35   14.90
   1  -4   0  422.46   15.50
   1  -4   0  416.86   18.00
   1  -4   0  470.05   15.00
  -1  -4   0  471.15   18.80
  -1  -4   0  487.15   16.00
  -1  -4   0  464.65   13.60
   1  -4   0  419.16   15.60
  -1  -4   0  462.55   21.00
  -1  -4   0  464.75   14.40
   1  -4   0  469.05   16.20
  -1  -4   0  512.45   17.40
   1  -4   0  437.66   15.80
   1  -4   0  462.05   13.70
  -1  -4   0  468.55   13.60
  -1  -4   0  417.56   15.30
   1   4   0  484.75   14.00
  -1   4   0  479.15   14.20
   1   4   0  449.36   22.30
   1   4   0  502.25   15.90
  -1   4   0  448.66   14.10
   1   4   0  469.85   15.90
  -1   4   0  438.86   14.00
  -1   4   0  488.75   14.10
  -1   4   0  470.05   18.70
   1   4   0  473.75   14.00
  -1   4   0  472.15   16.50
   1   4   0  480.85   14.00
  -2  -4   0  206.68   11.10
   2  -4   0  196.38    8.40
   2  -4   0  208.78    9.80
   2  -4   0  208.38    6.90
   2  -4   0  212.58    9.10
  -2  -4   0  205.68    9.50
  -2  -4   0  188.08    9.20
  -2  -4   0  202.08    7.10
   2  -4   0  201.68    9.80
   2  -4   0  213.08    6.80
  -2  -4   0  204.78    6.60
  -2  -4   0  230.98   10.50
  -2  -4   0  213.78    7.80
   2  -4   0  202.08    9.50
  -2  -4   0  209.18    6.60
  -2  -4   0  206.98   13.00
   2  -4   0  212.98    8.60
   2  -4   0  191.78    7.90
   2  -4   0  213.18    9.50
   2  -4   0  211.18    6.60
   2  -4   0  206.88    6.70
  -2  -4   0  209.48    6.60
  -2  -4   0  208.58    6.70
  -2   4   0  208.98    6.60
   2   4   0  199.58    6.60
   2   4   0  200.28    9.00
   2   4   0  208.98    8.00
   2   4   0  193.78    6.50
   2   4   0  208.28    7.70
  -2   4   0  211.38   10.40
   2   4   0  198.88    7.30
   2   4   0  189.38   12.30
  -2   4   0  210.58    8.80
  -3  -4   0  105.49    4.10
  -3  -4   0  107.09    3.80
   3  -4   0  104.89    6.90
   3  -4   0  101.79    4.20
   3  -4   0  111.99    5.30
   3  -4   0  104.69    6.10
  -3  -4   0  103.29    4.00
   3  -4   0  104.19    4.00
  -3  -4   0  106.09    4.40
  -3  -4   0  105.99    3.90
   3  -4   0  103.79    7.60
  -3  -4   0  103.09    6.20
   3  -4   0  100.19    3.90
  -3  -4   0  115.89    9.80
   3  -4   0  101.09    7.20
   3  -4   0   97.19    5.30
  -3  -4   0   89.49    6.60
   3  -4   0   98.39    4.80
  -3  -4   0   97.79    6.40
  -3  -4   0   96.79    4.20
  -3   4   0  109.69    4.30
  -3   4   0  115.29    6.10
   3   4   0  119.19    5.70
  -3   4   0  105.09    4.10
   3   4   0  106.39    6.90
   3   4   0  106.79    9.30
   3   4   0  109.19    4.70
  -3   4   0  112.19    7.20
   3   4   0  113.59    4.10
   3   4   0  116.49    4.30
   4  -4   0   23.20    1.80
  -4  -4   0   24.70    3.60
  -4  -4   0   23.20    1.60
   4  -4   0   25.50    2.60
   4  -4   0   22.20    1.80
   4  -4   0   43.50    5.40
  -4  -4   0   26.70    1.90
  -4  -4   0   30.60    5.00
   4  -4   0   27.80    3.20
   4  -4   0   20.90    4.40
   4  -4   0   25.60    2.00
  -4  -4   0   28.20    3.30
   4  -4   0   24.00    1.70
  -4  -4   0   26.10    1.60
   4  -4   0   24.40    1.80
  -4  -4   0   27.20    1.70
  -4  -4   0   24.50    5.20
  -4  -4   0   25.00    1.70
   4  -4   0   28.80    3.80
  -4   4   0   26.50    1.90
  -4   4   0   22.90    3.30
   4   4   0   24.10    4.70
   4   4   0   25.80    1.70
   4   4   0   23.20    1.90
  -4   4   0   28.20    3.00
  -4   4   0   25.90    1.70
   4   4   0   29.80    1.90
   4   4   0   25.60    4.60
   4   4   0   23.80    2.70
   5  -4   0  247.88    9.10
  -5  -4   0  249.48    9.00
  -5  -4   0  259.17    8.00
  -5  -4   0  256.57    9.10
   5  -4   0  258.37    9.20
  -5  -4   0  254.17    9.30
   5  -4   0  261.57   11.60
  -5  -4   0  281.07   17.90
   5  -4   0  252.97    9.00
  -5  -4   0  248.88    8.80
   5  -4   0  261.47   10.80
  -5  -4   0  247.28   13.60
  -5  -4   0  249.48   14.60
   5  -4   0  258.37   15.20
   5  -4   0  243.18    9.30
  -5  -4   0  250.77   11.90
   5  -4   0  259.67   14.10
   5  -4   0  262.27   16.60
  -5  -4   0  242.88    8.70
  -5   4   0  290.17   13.00
  -5   4   0  263.07    9.50
   5   4   0  262.67    8.00
   5   4   0  248.38   11.80
   5   4   0  261.07    8.00
   5   4   0  263.77   17.20
   5   4   0  275.77    9.50
   5   4   0  260.97    9.50
  -5   4   0  262.77   11.40
   5   4   0  268.57   14.90
  -5   4   0  265.47    8.50
   5   4   0  266.47    9.20
   6  -4   0  428.56   22.50
  -6  -4   0  419.86   14.00
  -6  -4   0  438.36   17.40
  -6  -4   0  423.76   13.90
  -6  -4   0  413.96   14.20
   6  -4   0  419.76   14.40
  -6  -4   0  445.86   20.80
   6  -4   0  386.06   19.80
  -6  -4   0  446.86   25.80
   6  -4   0  389.66   27.70
   6  -4   0  428.76   17.20
   6  -4   0  418.96   17.20
   6  -4   0  436.16   14.20
  -6  -4   0  427.36   14.40
   6  -4   0  399.36   14.30
  -6   4   0  391.56   17.70
  -6   4   0  416.76   13.90
   6   4   0  424.36   13.00
  -6   4   0  402.86   14.00
   6   4   0  419.56   14.10
  -6   4   0  402.66   14.70
   6   4   0  432.06   21.60
   6   4   0  428.56   14.20
  -6   4   0  421.26   16.30
  -6   4   0  414.76   13.10
   6   4   0  395.36   17.20
   6   4   0  418.36   12.70
   7  -4   0  141.59   11.10
   7  -4   0  157.58   13.50
   7  -4   0  133.39    7.20
  -7  -4   0  161.68    6.90
  -7  -4   0  180.58   15.60
   7  -4   0  155.98   10.60
   7  -4   0  153.88    7.00
  -7  -4   0  161.28   11.90
   7  -4   0  167.38    7.10
  -7  -4   0  160.58    6.40
  -7  -4   0  157.18    6.60
  -7  -4   0  153.68    6.70
   7  -4   0  152.78    6.60
  -7   4   0  151.38    6.70
  -7   4   0  155.48    9.90
   7   4   0  161.38    5.90
  -7   4   0  159.98    6.10
   7   4   0  171.28    7.00
   7   4   0  169.38   10.10
  -7   4   0  161.08    7.00
   7   4   0  171.98   13.50
  -7   4   0  161.28    8.70
  -7   4   0  165.98    6.40
  -8  -4   0   10.10    5.40
  -8  -4   0   10.00    1.60
   8  -4   0   10.60    4.80
   8  -4   0   10.20    3.00
  -8  -4   0   12.80    2.20
   8  -4   0    8.40    1.80
   8  -4   0    8.90    1.70
  -8  -4   0    9.10    3.60
   8  -4   0   10.90    2.00
  -8  -4   0   11.40    1.90
  -8   4   0   14.20    2.80
  -8   4   0   12.80    1.90
   8   4   0   12.10    6.80
   8   4   0   11.70    2.00
  -8   4   0   14.00    2.10
  -8   4   0   11.90    1.50
   8   4   0   17.10    5.40
   8   4   0   11.60    1.40
  -8   4   0   16.00    1.70
   9  -4   0  141.09    8.10
  -9  -4   0  152.88    6.90
  -9  -4   0  140.09    6.60
   9  -4   0  136.39   14.30
   9  -4   0  152.98    7.30
  -9  -4   0  141.79    6.90
  -9  -4   0  152.28   15.80
   9  -4   0  159.08   10.80
  -9   4   0  160.28    7.40
  -9   4   0  166.18    8.20
  -9   4   0  150.78    8.90
  -9   4   0  156.78    8.90
   9   4   0  159.48    6.00
   9   4   0  160.38    7.30
   9   4   0  130.29   14.20
  -9   4   0  152.88    6.40
  10   4   0  107.19    5.70
 -10   4   0   96.79    4.80
 -10   4   0   91.59    5.60
   0  -5   0   -0.40    0.90
   0  -5   0    0.70    0.80
   0  -5   0    0.10    0.50
   0  -5   0   -0.40    0.80
   0  -5   0   -0.20    1.20
   0  -5   0    0.10    0.60
   0  -5   0    0.30    0.20
   0  -5   0    0.10    0.20
   0   5   0    0.80    1.00
   1  -5   0  500.75   16.30
   1  -5   0  502.15   15.20
  -1  -5   0  491.85   17.00
   1  -5   0  486.55   16.10
  -1  -5   0  519.05   23.50
   1  -5   0  535.25   18.50
  -1  -5   0  488.95   14.90
  -1  -5   0  506.65   21.10
  -1  -5   0  492.85   14.90
   1  -5   0  529.85   21.10
   1  -5   0  454.15   17.20
  -1  -5   0  501.75   18.90
   1  -5   0  494.95   15.10
   1  -5   0  497.65   16.00
   1  -5   0  488.65   19.70
  -1   5   0  497.65   14.80
  -1   5   0  468.95   14.60
  -1   5   0  493.15   14.60
   1   5   0  501.45   14.50
   1   5   0  495.75   16.40
   1   5   0  478.75   14.50
  -1   5   0  505.75   17.80
   1   5   0  483.15   16.90
   1   5   0  505.05   14.50
   1   5   0  504.65   14.50
   2  -5   0  676.83   24.30
  -2  -5   0  742.23   24.40
   2  -5   0  699.93   22.00
  -2  -5   0  729.43   22.50
  -2  -5   0  700.73   21.90
   2  -5   0  708.73   24.80
   2  -5   0  714.83   23.40
   2  -5   0  795.22   26.20
  -2  -5   0  742.53   25.40
  -2  -5   0  720.63   28.70
  -2  -5   0  746.23   26.50
   2  -5   0  739.23   24.60
   2  -5   0  769.82   26.80
  -2  -5   0  727.53   21.80
   2  -5   0  661.53   25.40
  -2  -5   0  739.63   23.50
   2  -5   0  815.42   25.60
  -2  -5   0  761.72   32.50
   2   5   0  731.03   21.70
  -2   5   0  728.73   21.90
  -2   5   0  733.23   22.20
   2   5   0  734.83   23.50
   2   5   0  738.63   21.70
  -2   5   0  729.03   21.80
   2   5   0  780.12   31.50
  -2   5   0  688.13   24.80
  -2   5   0  720.33   27.50
   2   5   0  751.92   23.30
   2   5   0  725.23   21.70
   2   5   0  732.93   21.80
   2   5   0  734.33   24.50
   3  -5   0  348.77   13.10
  -3  -5   0  401.86   16.00
   3  -5   0  357.36   15.90
  -3  -5   0  374.16   11.40
  -3  -5   0  360.16   11.30
  -3  -5   0  365.96   11.60
  -3  -5   0  377.16   12.10
   3  -5   0  334.07   13.10
  -3  -5   0  356.46   11.40
   3  -5   0  352.56   15.70
  -3  -5   0  354.76   21.00
   3  -5   0  372.96   15.30
   3  -5   0  360.46   11.50
   3  -5   0  358.76   13.90
  -3  -5   0  340.27   15.00
   3  -5   0  352.56   11.70
   3  -5   0  375.06   12.00
  -3  -5   0  363.66   12.50
   3  -5   0  360.26   11.40
  -3  -5   0  388.36   15.70
   3   5   0  367.66   13.30
  -3   5   0  359.46   14.40
   3   5   0  384.26   15.40
   3   5   0  382.36   12.60
   3   5   0  364.36   11.40
   3   5   0  334.67   19.60
  -3   5   0  361.96   16.50
   3   5   0  349.17   11.40
  -3   5   0  364.36   11.50
  -4  -5   0  736.73   22.80
   4  -5   0  785.92   28.50
   4  -5   0  769.52   23.20
  -4  -5   0  768.72   30.60
   4  -5   0  699.83   25.10
  -4  -5   0  760.02   22.90
  -4  -5   0  737.83   28.40
  -4  -5   0  738.73   22.60
   4  -5   0  773.12   22.70
   4  -5   0  674.03   24.30
  -4  -5   0  726.63   23.20
  -4  -5   0  736.93   22.50
  -4  -5   0  729.53   27.10
   4  -5   0  750.22   23.30
   4  -5   0  751.12   24.80
   4  -5   0  701.23   26.20
   4  -5   0  726.63   29.00
  -4  -5   0  780.92   28.80
  -4  -5   0  714.13   34.70
  -4  -5   0  760.32   23.10
   4  -5   0  780.32   30.30
   4  -5   0  754.92   23.80
   4   5   0  737.03   26.10
  -4   5   0  788.22   24.00
   4   5   0  777.92   23.90
   4   5   0  872.21   24.30
  -4   5   0  790.12   29.60
   4   5   0  798.82   29.80
  -4   5   0  811.02   27.40
   4   5   0  796.52   24.90
   4   5   0  748.73   34.60
  -4   5   0  756.32   24.20
   5  -5   0  174.08   11.90
   5  -5   0  155.38    6.60
  -5  -5   0  160.18    6.20
  -5  -5   0  179.88   15.20
  -5  -5   0  152.88    6.20
  -5  -5   0  150.38    5.60
  -5  -5   0  149.79    5.80
  -5  -5   0  149.49   10.30
   5  -5   0  162.18    7.90
   5  -5   0  159.18    6.40
  -5  -5   0  163.78    6.00
   5  -5   0  166.28   10.90
   5  -5   0  165.58    8.90
   5  -5   0  156.08    6.00
  -5  -5   0  161.38    6.60
   5  -5   0  149.69    6.20
  -5   5   0  170.08    8.80
  -5   5   0  162.08    6.30
   5   5   0  157.08    8.30
  -5   5   0  166.38    6.50
   5   5   0  152.48   10.60
  -5   5   0  164.28   10.20
   5   5   0  168.78    6.40
   5   5   0  169.58    6.80
  -6  -5   0   53.19    3.20
   6  -5   0   53.19    5.90
   6  -5   0   53.09    7.70
   6  -5   0   43.10    3.10
   6  -5   0   44.70    7.60
  -6  -5   0   45.10    3.40
  -6  -5   0   51.19    2.90
   6  -5   0   56.79    3.30
  -6  -5   0   52.49    2.80
  -6  -5   0   53.79    8.50
   6  -5   0   52.59    3.00
  -6  -5   0   53.89    6.40
   6  -5   0   56.09    3.50
  -6   5   0   58.29    6.50
   6   5   0   53.49    3.40
  -6   5   0   53.89    4.70
  -6   5   0   56.19    3.30
   6   5   0   48.10    7.20
   6   5   0   57.19    4.80
  -7  -5   0   25.20    5.50
   7  -5   0   14.70    1.90
   7  -5   0   14.90    2.20
   7  -5   0   18.30    1.90
   7  -5   0   17.20    3.20
  -7  -5   0   16.90    1.80
  -7  -5   0   16.10    2.00
   7  -5   0   19.20    5.30
   7   5   0   15.50    2.10
  -7   5   0   16.40    1.00
  -7   5   0   14.70    2.10
  -7   5   0   18.70    3.80
  -7   5   0   17.90    3.80
   7   5   0   16.20    6.40
   8  -5   0  196.08    9.20
   8  -5   0  187.48   15.70
  -8  -5   0  201.98    8.30
   8  -5   0  202.88   11.80
  -8  -5   0  188.48    7.80
  -8  -5   0  214.78   19.10
   8  -5   0  182.88    8.20
  -8  -5   0  176.98    7.70
  -8  -5   0  208.18   14.20
   8   5   0  185.98   18.70
  -8   5   0  209.28   10.80
  -8   5   0  204.68    8.30
   8   5   0  207.98   16.30
  -8   5   0  189.78    8.30
  -9  -5   0   12.60    4.10
   9  -5   0   12.10    3.40
  -9   5   0    9.10    1.70
  -9   5   0   11.60    2.10
   0  -6   0 1235.68   39.80
   0  -6   0 1184.28   41.60
   0  -6   0 1449.65   47.50
   0  -6   0 1238.48   38.30
   0  -6   0 1253.37   37.20
   0  -6   0 1247.68   37.30
   0   6   0 1328.57   43.70
  -1  -6   0  107.99    5.70
   1  -6   0  114.49    4.00
   1  -6   0  103.09    5.90
   1  -6   0  102.79    8.00
   1  -6   0   94.69    7.50
  -1  -6   0  104.29   10.00
  -1  -6   0  116.19    4.70
  -1  -6   0  107.49    7.10
  -1  -6   0  110.49    3.80
   1  -6   0  113.69    5.00
   1  -6   0  111.59    4.10
  -1  -6   0  104.89    8.40
   1  -6   0  115.09    5.50
  -1  -6   0  111.99    3.90
  -1   6   0  117.69    6.60
   1   6   0  114.69    6.20
  -2  -6   0  457.55   14.50
  -2  -6   0  467.45   17.70
   2  -6   0  422.96   14.40
  -2  -6   0  431.36   15.50
  -2  -6   0  449.76   20.90
   2  -6   0  442.26   13.90
   2  -6   0  466.25   15.60
   2  -6   0  470.95   14.20
   2  -6   0  443.26   18.70
   2  -6   0  399.96   17.80
  -2  -6   0  433.96   13.70
   2  -6   0  440.56   16.80
   2  -6   0  470.05   15.40
   2  -6   0  436.56   14.60
   2   6   0  468.45   16.20
  -2   6   0  470.85   14.20
  -2   6   0  465.05   14.00
  -2   6   0  477.55   14.10
  -2   6   0  470.45   14.20
  -2   6   0  480.75   18.10
  -3  -6   0  261.67   12.20
  -3  -6   0  228.38    7.80
   3  -6   0  217.08   11.70
  -3  -6   0  230.28    7.70
   3  -6   0  239.08    8.30
  -3  -6   0  216.58   13.80
  -3  -6   0  228.98    8.30
   3  -6   0  234.38   10.90
  -3  -6   0  248.68   17.40
   3  -6   0  210.78    9.10
  -3  -6   0  225.98    8.90
   3  -6   0  228.78    8.00
   3  -6   0  220.38    9.70
   3  -6   0  215.58   11.50
   3   6   0  221.98    9.80
   3   6   0  226.88    7.50
  -3   6   0  244.98    7.80
   3   6   0  236.58   10.70
   3   6   0  233.38    7.40
  -3   6   0  241.78   13.30
  -3   6   0  239.48    7.60
   3   6   0  229.48    7.40
   3   6   0  228.08    9.00
  -3   6   0  224.28   10.90
   3   6   0  230.58    7.50
  -3   6   0  236.98    8.00
   4  -6   0   73.29    4.40
  -4  -6   0   75.79    9.80
   4  -6   0   70.69    6.00
  -4  -6   0   74.09    3.50
   4  -6   0   77.89    6.80
   4  -6   0   78.99    3.90
  -4  -6   0   71.89    6.60
  -4  -6   0   79.09    3.60
  -4  -6   0   75.19    3.10
  -4  -6   0   81.09    3.90
   4  -6   0   77.79    6.60
   4  -6   0   76.89    3.30
  -4  -6   0   79.09    8.10
   4  -6   0   79.09    4.70
  -4  -6   0   76.19    3.90
  -4  -6   0   82.69    3.20
   4  -6   0   76.39    3.20
   4  -6   0   82.89    3.80
  -4   6   0   85.99    7.50
   4   6   0   91.29    4.60
  -4   6   0   81.19    6.10
   4   6   0   77.79    4.90
   4   6   0   91.29    7.50
   4   6   0   74.39    5.90
  -4   6   0   78.69    3.50
  -5  -6   0  163.48    6.00
  -5  -6   0  158.58   10.70
   5  -6   0  155.58    5.90
   5  -6   0  153.28    6.50
   5  -6   0  174.98    9.50
  -5  -6   0  165.68    5.90
   5  -6   0  148.89   10.60
  -5  -6   0  161.58   12.20
   5  -6   0  151.58   11.00
  -5  -6   0  155.88    6.40
  -5  -6   0  161.58    6.40
  -5  -6   0  177.88   15.80
  -5  -6   0  149.49    6.60
   5  -6   0  157.08    6.80
   5  -6   0  164.78    6.60
  -5   6   0  157.98    6.20
   5   6   0  156.58   11.90
  -5   6   0  155.98   10.60
   5   6   0  167.98    8.20
  -5   6   0  168.28    9.30
   5   6   0  170.98    7.10
   5   6   0  158.98   10.20
  -5   6   0  149.29    6.20
  -6  -6   0  130.09   13.90
  -6  -6   0  120.69    5.00
  -6  -6   0  140.89    5.30
  -6  -6   0  117.59    5.60
   6  -6   0  127.09    6.40
  -6  -6   0  127.39   11.30
  -6  -6   0  126.09    5.60
   6  -6   0  131.09    6.10
   6  -6   0  125.59    5.50
   6  -6   0  133.39    8.50
  -6  -6   0  114.39    9.40
   6  -6   0  128.19    5.30
   6  -6   0  112.59    9.50
   6  -6   0  118.79   10.70
  -6   6   0  132.89    8.40
  -6   6   0  131.99    5.70
  -6   6   0  129.49    5.50
   6   6   0  133.09   10.30
   6   6   0  149.79   12.90
   6   6   0  134.19    6.30
   6   6   0  128.59    7.60
   7  -6   0   47.20    5.20
  -7  -6   0   44.20    3.20
   7  -6   0   48.10    2.90
  -7  -6   0   42.60    6.30
  -7  -6   0   40.20    3.00
   7  -6   0   44.50    8.00
   7  -6   0   40.90    3.30
   7   6   0   47.20    3.40
  -7   6   0   44.90    3.10
  -7   6   0   48.00    4.20
   7   6   0   28.00    7.90
   0  -7   0   -0.60    1.20
   0  -7   0    0.10    0.40
   0  -7   0   -0.90    0.50
   0  -7   0   -1.30    1.10
   0  -7   0    0.00    0.80
   0  -7   0   -0.90    0.30
   0   7   0    0.40    1.20
  -1  -7   0   39.30    3.40
  -1  -7   0   39.00    3.60
   1  -7   0   40.10    2.20
   1  -7   0   44.20    2.10
  -1  -7   0   39.90    6.70
  -1  -7   0   39.90    5.40
   1  -7   0   42.80    2.80
   1  -7   0   43.60    3.40
  -1  -7   0   42.90    2.60
   1  -7   0   41.80    5.50
   1  -7   0   56.89    6.20
  -1  -7   0   45.20    2.10
  -1   7   0   35.00    3.80
   1   7   0   44.90    3.70
   2  -7   0   45.80    2.50
  -2  -7   0   45.20    2.20
  -2  -7   0   44.00    4.30
   2  -7   0   41.20    3.30
   2  -7   0   49.99    5.60
  -2  -7   0   44.10    6.00
   2  -7   0   44.10    2.60
  -2  -7   0   46.40    2.70
   2  -7   0   43.10    5.20
  -2  -7   0   39.60    6.70
   2  -7   0   50.89    3.70
  -2  -7   0   44.90    3.40
  -2  -7   0   42.40    2.10
   2  -7   0   42.80    4.50
   2  -7   0   48.70    5.00
  -2   7   0   51.99    4.60
  -3  -7   0   29.60    1.90
  -3  -7   0   29.60    2.60
   3  -7   0   29.70    2.30
   3  -7   0   31.90    2.80
  -3  -7   0   28.50    2.20
  -3  -7   0   40.70    7.20
   3  -7   0   29.50    4.10
   3  -7   0   29.60    2.00
  -3  -7   0   35.40    4.30
   3  -7   0   28.80    2.70
  -3  -7   0   29.60    1.80
   3  -7   0   29.10    4.00
   3  -7   0   26.40    3.00
  -3  -7   0   27.40    5.30
   3   7   0   30.00    2.80
  -3   7   0   32.80    1.50
  -3   7   0   29.60    1.40
  -3   7   0   32.40    1.70
   4  -7   0   33.40    3.10
  -4  -7   0   47.00    5.30
  -4  -7   0   38.90    2.30
  -4  -7   0   32.50    6.90
  -4  -7   0   42.10    6.30
  -4  -7   0   37.70    2.40
   4  -7   0   39.50    2.50
   4  -7   0   32.90    4.90
   4  -7   0   37.00    3.20
   4  -7   0   34.90    4.30
  -4  -7   0   38.80    2.60
  -4   7   0   43.20    2.20
   4   7   0   43.00    2.40
  -4   7   0   52.09    4.90
  -4   7   0   40.70    2.00
   4   7   0   39.90    2.30
   4   7   0   42.30    1.80
   4   7   0   40.00    1.90
   4   7   0   37.00    3.20
   5  -7   0  110.29    7.80
   5  -7   0  114.59    5.30
  -5  -7   0  102.29    4.70
  -5  -7   0  111.59    9.50
   5  -7   0  100.49    8.80
  -5  -7   0  104.29    5.20
  -5  -7   0  103.29   12.50
   5  -7   0  102.19    4.90
   5  -7   0  102.79    4.10
   5  -7   0  104.89    4.00
  -5  -7   0  103.49   10.10
  -5   7   0  113.09    4.50
   5   7   0  104.49    7.20
   5   7   0  115.29    5.80
   5   7   0  111.09    8.20
   6  -7   0   35.90    4.30
  -6  -7   0   35.50    5.10
   6  -7   0   33.50    3.00
  -6  -7   0   33.90    2.60
   6  -7   0   33.60    2.20
  -6  -7   0   36.40    2.20
   6   7   0   39.90    3.30
   6   7   0   29.30    6.20
   0  -8   0   11.80    1.60
   0  -8   0    8.20    3.30
   0  -8   0   13.20    1.30
   0  -8   0   13.70    4.20
   0  -8   0   12.80    2.50
   0   8   0   15.00    2.80
  -1  -8   0   55.19    7.60
   1  -8   0   42.40    3.40
   1  -8   0   43.10    2.50
   1  -8   0   50.59    5.70
  -1  -8   0   39.20    5.60
  -1  -8   0   45.60    2.30
   1  -8   0   50.39    3.10
   1  -8   0   47.90    6.20
  -1  -8   0   52.39    4.20
   2  -8   0   57.29    3.10
  -2  -8   0   50.09    6.80
  -2  -8   0   54.79    8.40
  -2  -8   0   56.69    2.60
   2  -8   0   51.19    6.00
   2  -8   0   55.89    6.10
   2  -8   0   52.89    3.80
  -2  -8   0   52.89    4.70
  -2   8   0   57.59    5.40
  -3  -8   0  135.49    9.80
  -3  -8   0  161.78    5.70
   3  -8   0  158.38    6.60
   3  -8   0  135.19    9.30
  -3  -8   0  138.69   14.50
 -11   0   1  113.79    6.10
  11   0  -1  108.99   19.90
 -11   0   1  107.19   11.60
  11   0  -1  120.99   14.60
  10   0  -1    7.50    2.50
 -10   0   1   11.60    2.10
 -10   0   1    9.60    1.90
 -10   0   1   12.20    2.10
 -10   0   1    8.20    2.00
 -10   0   1   11.70    4.40
  10   0  -1   15.60    6.20
  10   0  -1   16.20    8.30
 -10   0   1   12.00    4.20
  -9   0   1  615.74   20.80
   9   0  -1  647.54   21.00
  -9   0   1  634.64   29.70
  -9   0   1  598.24   20.90
   9   0  -1  633.74   21.30
   9   0  -1  597.24   32.60
   9   0  -1  610.04   20.60
  -9   0   1  623.74   20.80
  -9   0   1  596.64   20.60
   9   0  -1  586.64   35.40
  -8   0   1    1.00    2.10
   8   0  -1    0.80    0.90
   8   0  -1    1.20    2.30
  -8   0   1    0.00    0.70
   8   0  -1   -1.20    4.40
   8   0  -1    0.40    0.70
  -8   0   1    0.50    0.80
  -8   0   1    0.10    0.80
   8   0  -1    1.20    1.00
   8   0  -1    0.10    0.80
   8   0  -1    2.60    1.00
  -8   0   1    0.60    1.80
  -8   0   1    1.00    1.30
  -8   0   1    0.20    0.80
  -8   0   1    0.40    0.80
   8   0  -1    0.70    1.80
  -7   0   1   27.00    2.40
   7   0  -1   27.30    6.20
  -7   0   1   27.10    3.50
  -7   0   1   29.20    2.40
   7   0  -1   32.30    2.60
   7   0  -1   30.70    7.60
  -7   0   1   28.20    2.30
   7   0  -1   24.30    5.00
   7   0  -1   24.60    2.20
  -7   0   1   34.80    5.20
   7   0  -1   29.00    2.30
  -7   0   1   31.60    2.50
  -7   0   1   27.90    2.00
  -7   0   1   27.20    2.30
   7   0  -1   28.80    2.30
  -7   0   1   28.50    4.90
   6   0  -1    3.10    0.90
   6   0  -1    3.40    1.00
   6   0  -1    2.30    0.80
  -6   0   1    3.50    1.00
  -6   0   1    2.20    1.80
   6   0  -1    2.30    0.90
   6   0  -1    3.10    2.40
   6   0  -1   -1.50    2.60
  -6   0   1    2.60    0.80
  -6   0   1    3.00    0.90
  -6   0   1    3.00    1.40
  -6   0   1    1.90    0.80
  -6   0   1    2.20    0.90
  -6   0   1    0.00    1.50
  -6   0   1    2.80    0.80
   6   0  -1    2.30    1.80
  -5   0   1   68.89    6.00
  -5   0   1   69.69    3.30
  -5   0   1   65.79    4.70
   5   0  -1   63.79    3.30
  -5   0   1   69.19    3.30
   5   0  -1   72.99    7.30
  -5   0   1   63.69    6.10
   5   0  -1   68.49    3.30
  -5   0   1   67.89    3.30
   5   0  -1   62.89    3.30
   5   0  -1   64.39    5.80
   5   0  -1   68.49    7.80
  -5   0   1   64.19    3.00
  -5   0   1   63.29    3.30
  -5   0   1   67.49    3.40
   5   0  -1   65.89    3.20
   4   0  -1  233.28   12.60
   4   0  -1  203.98   13.10
  -4   0   1  216.98   10.90
  -4   0   1  205.48    7.20
   4   0  -1  205.78   10.30
  -4   0   1  206.68   10.60
  -4   0   1  211.78    7.50
   4   0  -1  210.48    7.30
   4   0  -1  215.68    7.40
  -4   0   1  206.28    7.40
  -4   0   1  208.98    7.30
  -4   0   1  219.08    9.30
   4   0  -1  208.78    7.40
   4   0  -1  210.58    9.80
  -4   0   1  218.18    7.40
  -4   0   1  209.48    7.30
   4   0  -1  205.28    7.40
   3   0  -1    2.40    0.70
  -3   0   1    2.90    1.40
   3   0  -1    2.40    1.40
   3   0  -1    2.60    0.60
   3   0  -1    3.60    0.70
   3   0  -1    2.60    1.10
  -3   0   1    2.60    0.60
   3   0  -1    2.40    0.60
  -3   0   1    3.10    1.10
  -3   0   1    2.80    1.40
   3   0  -1    1.10    1.30
  -3   0   1    2.80    0.70
  -3   0   1    2.40    0.60
  -3   0   1    2.80    0.60
  -3   0   1    3.20    0.70
   3   0  -1    2.60    0.70
   3   0  -1    0.20    1.60
   2   0  -1  175.38    5.80
   2   0  -1  178.48    7.00
  -2   0   1  176.08    5.70
   2   0  -1  190.48    9.50
   2   0  -1  172.98    5.80
  -2   0   1  165.18    5.70
  -2   0   1  178.58    6.80
  -2   0   1  163.48    5.70
  -2   0   1  174.28    5.80
  -2   0   1  171.48    5.70
   2   0  -1  177.88    5.70
   2   0  -1  173.68    7.40
   2   0  -1  172.08    5.70
  -2   0   1  178.18    7.60
   2   0  -1  175.98    5.80
   0   0  -1   -0.70    2.20
   1   0   1  110.69    4.90
   1   0   1  118.49    3.80
  -1   0  -1  120.89    3.90
   1   0   1  118.49    3.90
   1   0   1  118.19    3.90
  -1   0  -1  117.09    3.90
   1   0   1  128.09    5.70
   1   0   1  121.49    3.90
  -1   0  -1  120.69    3.90
   1   0   1  116.49    3.90
   1   0   1  116.99    3.90
  -1   0  -1  118.29    3.90
   1   0   1  137.49    5.70
  -2   0  -1  579.54   17.90
   2   0   1  582.74   17.90
   2   0   1  610.64   21.60
  -2   0  -1  657.93   20.50
  -2   0  -1  606.34   17.90
  -2   0  -1  613.04   21.60
  -2   0  -1  581.84   17.90
   2   0   1  588.84   18.00
  -2   0  -1  595.84   20.90
   2   0   1  591.84   17.90
   2   0   1  598.54   20.40
   2   0   1  572.94   20.70
   2   0   1  607.84   18.00
   2   0   1  589.14   17.90
   3   0   1  288.17   12.90
   3   0   1  331.67    9.80
   3   0   1  313.17   10.00
  -3   0  -1  313.27    9.80
   3   0   1  306.47    9.80
   3   0   1  307.57    9.90
   3   0   1  322.37   14.40
  -3   0  -1  302.67    9.90
   3   0   1  307.77    9.80
  -3   0  -1  314.97   14.40
  -3   0  -1  276.87   12.80
  -3   0  -1  315.67    9.90
  -3   0  -1  279.07    9.70
  -3   0  -1  321.67   13.00
  -3   0  -1  304.37   11.50
  -4   0  -1  368.66   12.00
   4   0   1  349.27   17.70
  -4   0  -1  369.16   11.90
   4   0   1  364.56   11.90
  -4   0  -1  393.66   16.20
  -4   0  -1  373.16   11.90
   4   0   1  369.26   12.10
  -4   0  -1  350.96   11.80
   4   0   1  365.76   15.90
   4   0   1  362.96   12.00
  -4   0  -1  372.96   17.90
   4   0   1  370.26   12.00
   4   0   1  359.76   17.30
  -4   0  -1  362.06   16.20
  -4   0  -1  365.56   14.00
   4   0   1  364.86   11.70
  -4   0  -1  374.76   12.00
   4   0   1  362.26   11.80
  -5   0  -1  135.39    8.90
  -5   0  -1  120.39   10.00
   5   0   1  125.99    5.40
   5   0   1  133.09    8.80
   5   0   1  122.79    8.50
   5   0   1  128.59    5.20
  -5   0  -1  133.99    5.40
  -5   0  -1  133.49    5.40
  -5   0  -1  133.09    5.20
   5   0   1  128.29    5.30
   5   0   1  125.59    9.90
   5   0   1  128.29    5.50
  -5   0  -1  132.89    7.20
  -5   0  -1  123.69    5.10
   5   0   1  132.59    5.20
  -5   0  -1  131.79    9.00
  -5   0  -1  133.39    5.20
  -6   0  -1  646.14   20.20
  -6   0  -1  650.03   29.50
   6   0   1  654.63   20.70
   6   0   1  637.94   20.40
  -6   0  -1  650.63   27.10
  -6   0  -1  619.64   23.20
   6   0   1  627.44   20.20
   6   0   1  646.04   20.60
   6   0   1  613.04   26.30
  -6   0  -1  621.14   21.20
  -6   0  -1  638.84   26.80
   6   0   1  616.04   25.80
  -6   0  -1  646.34   20.30
   6   0   1  639.34   29.20
   6   0   1  621.84   20.30
  -6   0  -1  654.63   20.50
  -6   0  -1  617.34   20.50
   7   0   1  117.09   14.40
   7   0   1  142.69   10.60
  -7   0  -1  138.89    6.00
   7   0   1  150.08   12.70
  -7   0  -1  140.79    6.10
   7   0   1  137.49    6.10
  -7   0  -1  147.99    8.50
  -7   0  -1  127.29   10.50
  -7   0  -1  137.59    6.20
  -7   0  -1  141.99   12.60
  -7   0  -1  144.69    6.00
   7   0   1  144.49    6.30
  -7   0  -1  136.59    7.80
  -8   0  -1  334.07   11.90
  -8   0  -1  342.07   12.00
  -8   0  -1  343.47   12.20
   8   0   1  331.77   12.60
   8   0   1  338.37   12.60
  -8   0  -1  345.47   15.70
  -8   0  -1  346.67   18.70
   8   0   1  334.97   18.20
  -8   0  -1  336.47   12.30
  -8   0  -1  335.17   12.20
  -8   0  -1  275.37   18.30
   8   0   1  346.87   12.20
   8   0   1  333.87   12.30
   8   0   1  346.27   21.80
  -9   0  -1    4.10    1.20
  -9   0  -1    4.00    3.00
   9   0   1    3.80    1.30
  -9   0  -1    2.90    2.60
   9   0   1    0.30    4.20
  -9   0  -1    2.20    1.10
  -9   0  -1    4.40    1.30
  -9   0  -1    5.70    1.50
   9   0   1    4.30    1.50
   9   0   1    4.00    1.20
   9   0   1    0.20    5.90
  -9   0  -1    3.60    1.10
  10   0   1   -0.50    0.90
 -10   0  -1    0.40    1.00
 -10   0  -1   -0.30    0.80
 -10   0  -1    1.60    2.60
 -10   0  -1   -0.50    0.80
 -10   0  -1    1.70    2.70
  10   0   1    1.20    1.00
 -10   0  -1    0.20    0.90
 -11   0  -1    8.60    1.70
  11   0   1    8.10    7.00
 -11   0  -1   10.00    1.80
 -11   0  -1    7.90    3.70
 -11  -1   1   78.69    4.30
 -11  -1   1   83.39    5.00
  11  -1  -1   89.39   14.60
 -11   1   1   96.39    5.80
  11   1  -1   93.09    5.10
 -11   1   1   92.89    5.60
  11   1  -1   75.99   14.00
 -11   1   1   79.69    8.90
 -11   1   1   89.59    5.30
 -10  -1   1  187.88   15.60
 -10  -1   1  173.88    7.60
 -10  -1   1  168.68    7.70
  10  -1  -1  150.58   19.20
  10  -1  -1  176.18   16.60
 -10  -1   1  167.38    7.10
  10  -1  -1  178.08    8.10
  10  -1  -1  180.18    8.60
 -10  -1   1  174.88    8.00
  10  -1  -1  165.58    7.90
 -10  -1   1  170.08   14.20
 -10  -1   1  166.78    7.90
  10   1  -1  174.28    7.50
  10   1  -1  168.78   19.60
 -10   1   1  171.38   13.10
 -10   1   1  166.88    8.20
 -10   1   1  162.18    7.90
  10   1  -1  188.28   17.10
 -10   1   1  169.88    7.80
  10   1  -1  171.28    9.00
 -10   1   1  188.58   14.20
  -9  -1   1   18.00    2.20
  -9  -1   1   13.10    4.40
   9  -1  -1   20.90    2.80
   9  -1  -1    7.50    5.60
  -9  -1   1   16.60    5.20
   9  -1  -1   20.10    2.50
  -9  -1   1   17.10    2.30
   9  -1  -1   11.60    4.90
   9  -1  -1   19.30    2.50
  -9  -1   1   15.30    2.20
  -9  -1   1   18.60    1.90
  -9  -1   1   16.30    2.20
  -9   1   1   18.00    2.40
   9   1  -1   20.90    6.10
  -9   1   1   21.60    4.60
  -9   1   1   23.90    5.60
   9   1  -1   16.50    2.20
  -9   1   1   20.90    2.60
   9   1  -1   17.60    2.50
  -9   1   1   18.40    2.70
   9   1  -1   34.30   11.30
  -9   1   1   20.80    2.70
   8  -1  -1  202.18   15.90
  -8  -1   1  189.18    7.80
  -8  -1   1  176.78    7.80
   8  -1  -1  202.88   17.60
  -8  -1   1  188.68    7.20
   8  -1  -1  176.48    7.90
  -8  -1   1  185.08    7.60
   8  -1  -1  179.38   12.50
  -8  -1   1  180.38    7.60
  -8  -1   1  168.68   12.80
   8  -1  -1  176.48    7.70
   8  -1  -1  182.38    7.60
  -8  -1   1  172.78   10.70
  -8   1   1  194.38    8.30
   8   1  -1  172.88    7.90
   8   1  -1  199.08   17.90
  -8   1   1  193.68    7.90
   8   1  -1  187.48   15.20
   8   1  -1  170.28    7.70
  -8   1   1  177.38   10.20
   8   1  -1  183.48    7.40
  -8   1   1  174.68   12.00
  -8   1   1  186.68    8.00
   8   1  -1  181.48    7.50
  -8   1   1  183.98   13.10
  -8   1   1  186.48    7.70
   8   1  -1  168.68    8.20
  -8   1   1  191.48    7.70
  -7  -1   1  480.45   17.10
   7  -1  -1  502.95   25.70
  -7  -1   1  458.95   19.90
   7  -1  -1  488.15   16.50
   7  -1  -1  504.75   28.50
  -7  -1   1  471.75   16.70
  -7  -1   1  460.45   23.50
   7  -1  -1  468.95   21.80
  -7  -1   1  511.65   27.10
  -7  -1   1  506.95   16.20
  -7  -1   1  482.55   15.70
  -7  -1   1  463.15   16.50
   7  -1  -1  483.05   16.20
  -7   1   1  479.65   16.90
   7   1  -1  479.95   16.50
   7   1  -1  492.05   16.30
  -7   1   1  496.75   22.90
   7   1  -1  486.05   16.10
   7   1  -1  468.75   16.50
   7   1  -1  476.15   16.20
  -7   1   1  481.35   19.20
  -7   1   1  510.95   16.40
  -7   1   1  546.85   16.90
   7   1  -1  510.45   25.80
  -7   1   1  452.15   16.50
   7   1  -1  511.85   28.70
  -7   1   1  438.46   20.70
  -7   1   1  497.75   16.30
   6  -1  -1   43.00    2.80
   6  -1  -1   46.30    4.60
   6  -1  -1   42.90    7.10
  -6  -1   1   39.80    2.60
  -6  -1   1   44.40    5.90
  -6  -1   1   46.10    4.50
   6  -1  -1   42.60    2.80
  -6  -1   1   42.70    5.40
   6  -1  -1   43.90    2.70
   6  -1  -1   39.10    4.90
  -6  -1   1   44.50    3.10
  -6  -1   1   42.40    2.80
   6  -1  -1   41.10    2.70
   6  -1  -1   47.10    8.70
  -6  -1   1   45.90    2.80
  -6  -1   1   45.80    2.80
  -6  -1   1   40.30    2.30
   6   1  -1   57.39    9.60
  -6   1   1   43.30    2.70
   6   1  -1   38.40    2.50
   6   1  -1   36.90    2.40
   6   1  -1   44.70    2.70
  -6   1   1   41.20    2.90
  -6   1   1   44.20    4.70
  -6   1   1   44.00    3.90
   6   1  -1   41.10    7.00
   6   1  -1   40.90    4.80
   6   1  -1   39.70    2.70
   6   1  -1   39.10    2.70
  -6   1   1   37.70    2.60
  -6   1   1   42.80    2.70
  -6   1   1   40.80    5.20
  -6   1   1   41.70    2.70
   5  -1  -1   65.69    5.00
  -5  -1   1   69.49    5.20
   5  -1  -1   64.99    3.40
   5  -1  -1   67.09    3.80
   5  -1  -1   61.79    7.60
   5  -1  -1   62.99    5.70
  -5  -1   1   64.39    3.20
   5  -1  -1   63.49    3.20
  -5  -1   1   75.89    3.90
  -5  -1   1   65.49    3.40
  -5  -1   1   63.79    6.00
  -5  -1   1   56.19    6.00
  -5  -1   1   65.99    3.20
  -5  -1   1   68.69    3.30
   5  -1  -1   64.69    3.30
   5  -1  -1   59.89    6.80
  -5   1   1   57.79    3.20
  -5   1   1   63.59    6.00
   5   1  -1   63.49    3.10
   5   1  -1   53.09    5.00
   5   1  -1   61.79    3.20
  -5   1   1   67.19    4.60
   5   1  -1   53.89    6.30
   5   1  -1   62.79    3.00
  -5   1   1   62.69    3.30
   5   1  -1   59.49    3.20
   5   1  -1   62.59    3.10
  -5   1   1   60.99    3.10
  -5   1   1   66.79    5.30
   5   1  -1   59.49    7.50
  -5   1   1   65.69    3.60
  -5   1   1   64.19    3.10
   4  -1  -1  490.85   15.90
  -4  -1   1  499.65   15.60
  -4  -1   1  512.15   15.80
  -4  -1   1  489.55   19.90
   4  -1  -1  493.45   17.90
  -4  -1   1  509.65   21.40
  -4  -1   1  496.85   15.70
   4  -1  -1  521.15   24.10
   4  -1  -1  491.55   15.70
  -4  -1   1  489.35   16.50
   4  -1  -1  494.35   15.90
   4  -1  -1  513.55   21.90
  -4  -1   1  492.25   18.50
   4  -1  -1  494.85   15.70
   4  -1  -1  500.15   19.60
  -4  -1   1  496.25   15.70
  -4   1   1  486.45   19.20
   4   1  -1  469.85   15.30
   4   1  -1  483.85   15.20
  -4   1   1  483.95   15.80
  -4   1   1  474.45   15.50
  -4   1   1  470.15   15.40
  -4   1   1  469.05   17.80
   4   1  -1  504.55   21.20
  -4   1   1  492.95   17.20
  -4   1   1  489.85   15.30
   4   1  -1  470.25   15.10
   4   1  -1  480.35   15.10
  -4   1   1  449.66   15.20
   4   1  -1  493.85   15.40
   4   1  -1  553.14   19.00
  -3  -1   1 1055.99   30.90
   3  -1  -1 1022.60   31.00
  -3  -1   1  982.50   34.00
   3  -1  -1 1071.09   31.10
   3  -1  -1 1021.50   34.10
   3  -1  -1 1056.39   36.40
   3  -1  -1 1044.30   37.30
  -3  -1   1 1073.19   31.80
  -3  -1   1 1004.50   30.90
  -3   1   1 1054.59   33.60
   3   1  -1  943.81   31.30
   3   1  -1  958.80   34.60
   3   1  -1 1042.60   30.30
  -3   1   1 1028.30   30.60
   3   1  -1 1064.69   30.50
   3   1  -1 1009.10   35.30
  -3   1   1 1048.70   31.00
   2   1  -1    7.50    2.40
  -1   1   1    0.00    0.10
   0  -1  -1 1649.33   48.60
   0  -1   1 1569.24   47.20
  -1  -1  -1 3684.13  116.39
   1  -1   1 3616.14  114.19
   1   1   1 3571.54  117.29
  -1   1  -1 3838.72  116.29
   2  -1   1  535.35   16.60
  -2  -1  -1  539.35   20.10
  -2  -1  -1  542.15   16.60
  -2  -1  -1  634.44   19.20
   2  -1   1  520.95   18.90
   2  -1   1  545.45   17.30
   2  -1   1  549.65   20.00
  -2  -1  -1  541.15   16.50
  -2  -1  -1  569.74   16.60
   2  -1   1  542.05   16.60
   2  -1   1  549.74   16.50
   2  -1   1  530.05   16.50
  -2  -1  -1  530.35   16.70
  -2  -1  -1  558.14   16.60
  -2  -1  -1  549.25   20.80
   2  -1   1  561.94   17.20
   2   1   1  531.95   16.10
  -2   1  -1  512.35   15.90
  -2   1  -1  543.25   15.90
   2   1   1  510.85   18.20
   2   1   1  536.55   15.90
   2   1   1  535.85   19.50
  -2   1  -1  533.35   16.60
  -2   1  -1  528.05   17.30
  -2   1  -1  528.95   16.60
   2   1   1  537.15   16.00
   2   1   1  525.15   16.00
  -2   1  -1  515.35   15.90
   3  -1   1  661.13   20.60
   3  -1   1  662.73   23.60
   3  -1   1  656.73   24.90
  -3  -1  -1  657.03   20.00
  -3  -1  -1  666.93   20.40
  -3  -1  -1  684.53   23.40
  -3  -1  -1  692.73   20.10
   3  -1   1  659.13   20.10
  -3  -1  -1  640.24   25.00
  -3  -1  -1  650.23   19.20
   3  -1   1  653.53   21.90
   3  -1   1  664.33   20.10
  -3  -1  -1  668.23   20.30
   3  -1   1  635.04   20.00
  -3  -1  -1  617.64   24.90
   3  -1   1  668.53   21.50
   3   1   1  666.83   19.80
  -3   1  -1  649.14   20.00
  -3   1  -1  596.34   20.70
   3   1   1  638.44   20.00
  -3   1  -1  664.93   20.50
   3   1   1  661.43   20.10
  -3   1  -1  686.73   23.30
   3   1   1  656.53   25.00
  -3   1  -1  666.23   22.20
  -3   1  -1  652.73   19.80
  -3   1  -1  669.73   20.00
  -3   1  -1  670.63   19.80
   3   1   1  636.64   24.70
  -4  -1  -1   50.29    2.60
   4  -1   1   52.29    2.80
   4  -1   1   58.19    4.50
  -4  -1  -1   53.99    2.10
  -4  -1  -1   49.99    5.50
   4  -1   1   54.49    4.00
   4  -1   1   55.89    2.80
  -4  -1  -1   53.59    2.70
  -4  -1  -1   51.79    2.60
   4  -1   1   54.19    2.70
  -4  -1  -1   48.90    4.80
  -4  -1  -1   54.39    5.80
   4  -1   1   53.69    2.90
   4  -1   1   52.59    2.70
   4  -1   1   50.79    5.50
  -4  -1  -1   54.89    2.70
  -4   1  -1   54.19    2.60
   4   1   1   52.69    2.60
  -4   1  -1   51.59    2.50
  -4   1  -1   52.59    2.70
   4   1   1   48.20    2.40
   4   1   1   50.99    2.70
  -4   1  -1   44.20    5.30
  -4   1  -1   51.29    4.30
  -4   1  -1   51.19    4.70
   4   1   1   49.20    4.80
  -4   1  -1   49.80    3.40
   4   1   1   41.70    5.10
  -4   1  -1   51.89    2.60
   4   1   1   52.19    2.60
   5  -1   1  263.37    9.40
  -5  -1  -1  252.97    8.30
  -5  -1  -1  261.67    9.20
   5  -1   1  260.37    9.20
  -5  -1  -1  272.67    9.30
   5  -1   1  267.67   15.20
  -5  -1  -1  237.78   14.50
   5  -1   1  264.57   13.80
  -5  -1  -1  257.77    9.20
   5  -1   1  266.17    9.30
  -5  -1  -1  259.27   14.80
  -5  -1  -1  263.47   13.60
   5  -1   1  259.87    9.10
   5  -1   1  265.57    9.40
  -5  -1  -1  263.27    9.00
   5  -1   1  256.27   12.10
  -5   1  -1  253.77    9.00
   5   1   1  254.87    8.90
  -5   1  -1  237.88    8.80
   5   1   1  255.27    8.70
  -5   1  -1  260.07    9.50
  -5   1  -1  249.48   12.10
  -5   1  -1  258.57   15.20
   5   1   1  258.07    9.00
   5   1   1  240.88   12.70
   5   1   1  253.47   15.00
  -5   1  -1  241.18    8.90
   5   1   1  252.87    8.90
   5   1   1  257.27   14.20
  -5   1  -1  257.27   13.20
   5   1   1  259.37    9.10
  -5   1  -1  254.67    8.80
  -6  -1  -1  151.78    6.20
   6  -1   1  146.69    6.10
  -6  -1  -1  141.69    8.70
  -6  -1  -1  150.58    5.90
  -6  -1  -1  147.49    5.20
   6  -1   1  141.49    6.00
   6  -1   1  133.79    8.60
   6  -1   1  142.39   10.20
  -6  -1  -1  144.99    6.00
   6  -1   1  143.79    6.00
  -6  -1  -1  152.58   10.30
  -6  -1  -1  137.99   11.50
   6  -1   1  154.18    6.30
  -6  -1  -1  139.69    6.00
   6  -1   1  147.69    6.40
   6  -1   1  139.79   11.30
  -6  -1  -1  142.09   11.00
  -6   1  -1  152.08    9.50
  -6   1  -1  140.29   11.80
  -6   1  -1  152.08    6.10
   6   1   1  150.58    6.10
   6   1   1  142.39    6.20
  -6   1  -1  153.48    6.00
  -6   1  -1  144.89    5.40
   6   1   1  161.18   10.40
   6   1   1  148.19    6.10
   6   1   1  146.59    6.20
  -6   1  -1  154.08    6.30
   6   1   1  150.68    6.00
  -6   1  -1  148.79   10.10
  -6   1  -1  144.19    6.40
   6   1   1  153.48   12.00
   6   1   1  145.49   10.70
  -6   1  -1  149.99    7.80
  -6   1  -1  146.69    6.30
  -7  -1  -1  514.85   17.60
   7  -1   1  510.25   21.80
  -7  -1  -1  518.55   17.20
   7  -1   1  516.55   17.50
  -7  -1  -1  513.85   16.30
   7  -1   1  519.65   24.20
   7  -1   1  523.15   17.90
   7  -1   1  535.75   17.50
   7  -1   1  524.65   17.40
  -7  -1  -1  518.15   18.10
   7  -1   1  528.05   26.80
  -7  -1  -1  524.15   17.30
  -7  -1  -1  509.85   21.20
   7  -1   1  516.15   17.30
  -7  -1  -1  514.25   18.20
  -7  -1  -1  497.95   26.60
  -7  -1  -1  520.05   25.70
  -7   1  -1  511.35   23.10
  -7   1  -1  514.45   16.90
   7   1   1  536.65   26.20
   7   1   1  511.55   16.50
  -7   1  -1  523.95   16.70
  -7   1  -1  497.75   16.70
  -7   1  -1  505.55   17.30
  -7   1  -1  491.45   15.50
   7   1   1  506.95   16.80
  -7   1  -1  482.15   19.10
   7   1   1  514.95   16.90
   7   1   1  460.85   25.00
   7   1   1  506.85   24.00
  -7   1  -1  452.05   21.30
  -7   1  -1  502.75   17.00
   8  -1   1  417.36   14.40
   8  -1   1  412.06   14.40
  -8  -1  -1  417.46   14.40
  -8  -1  -1  398.26   14.30
   8  -1   1  421.66   14.90
   8  -1   1  419.46   15.00
   8  -1   1  428.76   27.90
  -8  -1  -1  404.06   13.20
  -8  -1  -1  387.66   22.40
  -8  -1  -1  417.16   15.10
  -8  -1  -1  391.06   18.20
  -8  -1  -1  396.76   14.40
  -8  -1  -1  414.66   24.80
  -8  -1  -1  384.56   20.90
   8  -1   1  418.26   24.20
   8   1   1  407.86   14.40
  -8   1  -1  415.76   14.70
   8   1   1  416.86   21.80
  -8   1  -1  431.36   14.50
  -8   1  -1  402.16   14.10
  -8   1  -1  373.06   12.30
  -8   1  -1  382.76   19.80
  -8   1  -1  374.16   14.40
   8   1   1  400.06   24.10
   8   1   1  389.46   14.20
  -8   1  -1  422.06   20.80
  -8   1  -1  399.46   16.90
  -8   1  -1  396.16   14.00
   8   1   1  402.06   13.80
   9  -1   1   17.70    2.40
   9  -1   1   27.00    8.80
  -9  -1  -1   25.40    2.50
  -9  -1  -1   28.10    5.90
   9  -1   1   22.50    2.60
  -9  -1  -1   26.20    2.70
  -9  -1  -1   25.30    2.50
  -9  -1  -1   22.20    2.30
   9  -1   1   41.10    8.90
  -9  -1  -1   23.70    6.60
   9  -1   1   23.50    2.80
  -9   1  -1   21.20    4.40
   9   1   1   28.50    2.70
  -9   1  -1   24.80    5.90
  -9   1  -1   18.90    2.10
   9   1   1   18.40    6.10
  -9   1  -1   26.20    2.80
   9   1   1   22.80    2.20
  -9   1  -1   22.30    2.40
  -9   1  -1   27.20    2.50
 -10  -1  -1  173.18    7.70
 -10  -1  -1  162.98    7.80
 -10  -1  -1  152.68   13.20
  10  -1   1  170.28    8.20
  10  -1   1  165.88    7.60
  10  -1   1  158.28    7.70
 -10  -1  -1  165.78   14.80
 -10  -1  -1  156.58    7.60
  10  -1   1  197.28   18.10
 -10  -1  -1  170.68    8.00
 -10   1  -1  177.58    7.90
  10   1   1  178.58    8.20
 -10   1  -1  167.38    7.90
 -10   1  -1  178.08    8.10
  10   1   1  168.28   16.60
 -10   1  -1  153.98   14.10
  10   1   1  151.08   21.00
 -10   1  -1  169.88   13.40
 -11  -1  -1   36.40    3.20
 -11  -1  -1   34.10    7.10
  11   1   1   47.70   11.60
 -11   1  -1   37.30    3.30
 -11   1  -1   33.80    3.30
 -11   1  -1   35.40    6.40
 -11   1  -1   31.40    3.30
  11  -2  -1   29.20    9.80
 -11  -2   1   30.80    7.40
 -11   2   1   34.40    5.50
 -11   2   1   44.70    3.60
  11   2  -1   38.60    3.10
 -11   2   1   43.80    3.60
  11   2  -1   27.60    8.10
 -11   2   1   39.20    3.80
 -11   2   1   39.10    3.40
  10  -2  -1   77.79   13.10
 -10  -2   1   82.49    5.00
  10  -2  -1   77.19    5.00
 -10  -2   1   81.39    5.30
 -10  -2   1   78.39    3.40
 -10  -2   1   79.49   10.60
 -10  -2   1   80.59    5.00
 -10  -2   1   74.99    6.50
 -10  -2   1   73.49    9.50
  10  -2  -1   80.39    4.90
  10   2  -1   73.89    4.20
 -10   2   1   76.49    7.20
 -10   2   1   77.19    8.70
  10   2  -1   75.39   15.70
  10   2  -1   72.39   12.00
 -10   2   1   79.89    5.50
 -10   2   1   77.49    4.90
 -10   2   1   79.99    4.60
 -10   2   1   80.89    4.80
   9  -2  -1   34.20    3.00
   9  -2  -1   34.30    9.30
   9  -2  -1   28.60    3.00
  -9  -2   1   32.00    3.10
  -9  -2   1   29.20    2.50
  -9  -2   1   35.70    2.90
   9  -2  -1   19.70    5.90
  -9  -2   1   32.10    6.90
   9  -2  -1   32.20    3.00
  -9  -2   1   34.30    7.10
  -9  -2   1   29.40    1.90
  -9  -2   1   37.70    3.00
   9   2  -1   46.00   10.90
  -9   2   1   34.30    3.60
  -9   2   1   38.50    3.20
   9   2  -1   36.30    8.30
  -9   2   1   40.10    6.10
   9   2  -1   35.70    3.00
  -9   2   1   35.00    3.00
   9   2  -1   42.20    2.90
  -9   2   1   30.90    4.40
  -9   2   1   37.70    2.90
   8  -2  -1  244.28    9.60
  -8  -2   1  227.98   10.20
   8  -2  -1  220.38   13.00
  -8  -2   1  222.88    8.00
  -8  -2   1  245.28    9.30
   8  -2  -1  234.78    9.20
  -8  -2   1  228.08   15.50
  -8  -2   1  234.48    9.20
  -8  -2   1  251.27    9.20
   8  -2  -1  237.38   17.90
  -8  -2   1  213.68   16.70
   8  -2  -1  242.58    9.60
  -8   2   1  225.58    9.50
  -8   2   1  240.28    9.30
  -8   2   1  242.78   14.80
   8   2  -1  259.37   20.60
   8   2  -1  254.27    9.20
  -8   2   1  247.38    9.80
   8   2  -1  228.28    9.70
  -8   2   1  248.38   10.60
   8   2  -1  243.18    9.50
  -8   2   1  258.97   13.20
  -8   2   1  223.48   12.10
   8   2  -1  231.78   17.20
  -8   2   1  247.58    9.50
  -7  -2   1   25.70    2.80
   7  -2  -1   24.40    2.30
  -7  -2   1   23.70    1.60
   7  -2  -1   21.90    3.70
   7  -2  -1   26.90    2.40
   7  -2  -1   20.70    2.20
   7  -2  -1   31.50    7.60
  -7  -2   1   35.20    6.40
  -7  -2   1   25.30    3.80
  -7  -2   1   27.00    2.20
   7  -2  -1   23.40    6.10
  -7  -2   1   27.20    2.30
   7  -2  -1   23.60    4.90
  -7  -2   1   22.50    2.30
   7  -2  -1   25.90    2.30
   7   2  -1   26.90    2.10
  -7   2   1   24.00    2.20
   7   2  -1   17.80    4.10
  -7   2   1   25.00    3.40
   7   2  -1   16.10    5.60
   7   2  -1   20.40    2.00
  -7   2   1   22.20    4.80
  -7   2   1   24.60    2.20
  -7   2   1   22.70    2.70
  -7   2   1   23.40    2.10
   7   2  -1   22.10    5.60
   7   2  -1   26.10    2.20
  -7   2   1   25.30    2.30
  -7   2   1   23.80    3.40
   7   2  -1   23.70    1.90
  -6  -2   1 1028.10   31.90
   6  -2  -1 1036.90   32.20
   6  -2  -1 1054.19   44.50
   6  -2  -1 1038.00   32.20
  -6  -2   1 1181.48   42.90
  -6  -2   1  998.70   31.90
  -6  -2   1 1056.19   38.90
  -6  -2   1  983.10   36.50
  -6  -2   1  997.20   33.30
  -6  -2   1  985.70   31.70
   6  -2  -1 1022.80   31.90
   6  -2  -1 1008.00   41.70
   6  -2  -1  983.50   37.80
   6  -2  -1 1049.20   35.70
  -6  -2   1 1087.09   31.80
   6  -2  -1 1045.10   32.00
   6   2  -1  980.40   43.10
  -6   2   1 1045.10   33.20
  -6   2   1 1014.40   32.00
  -6   2   1  977.30   34.30
   6   2  -1 1060.49   31.60
   6   2  -1 1047.00   40.90
   6   2  -1 1032.70   31.80
   6   2  -1  997.90   31.70
  -6   2   1 1043.60   31.90
   6   2  -1 1181.48   37.50
   6   2  -1 1024.60   31.30
   6   2  -1 1020.90   32.00
  -6   2   1 1018.20   37.50
  -6   2   1 1008.90   32.00
  -6   2   1 1041.10   35.00
  -6   2   1 1055.19   31.70
  -5  -2   1  771.22   28.10
  -5  -2   1  731.73   29.20
  -5  -2   1  751.12   23.60
   5  -2  -1  786.32   23.90
  -5  -2   1  776.92   23.70
  -5  -2   1  824.62   25.50
   5  -2  -1  763.92   24.00
   5  -2  -1  791.42   29.10
   5  -2  -1  769.02   33.60
  -5  -2   1  734.63   32.70
  -5  -2   1  748.23   23.70
   5  -2  -1  728.93   31.20
  -5  -2   1  784.82   23.60
   5  -2  -1  752.12   26.40
   5  -2  -1  754.82   24.00
   5  -2  -1  749.73   23.70
  -5   2   1  781.22   24.50
  -5   2   1  804.42   27.40
  -5   2   1  747.63   26.00
   5   2  -1  775.52   24.40
  -5   2   1  794.32   29.20
  -5   2   1  799.02   25.80
  -5   2   1  822.12   24.80
   5   2  -1  776.72   24.60
  -5   2   1  771.72   24.60
   5   2  -1  880.11   28.90
  -5   2   1  782.32   24.30
   5   2  -1  768.62   31.70
   5   2  -1  794.82   24.50
   4  -2  -1 1450.85   50.99
  -4  -2   1 1235.88   48.10
  -4  -2   1 1451.35   41.20
   4  -2  -1 1481.75   41.30
   4  -2  -1 1487.75   46.00
  -4  -2   1 1405.26   44.50
   4  -2  -1 1413.76   48.60
   4  -2  -1 1264.47   41.70
   4  -2  -1 1467.45   41.60
  -4  -2   1 1172.28   45.10
  -4  -2   1 1367.36   41.20
  -4  -2   1 1429.96   41.10
   4  -2  -1 1341.57   41.30
   4   2  -1 1459.55   41.60
  -4   2   1 1456.45   46.10
   4   2  -1 1417.86   48.40
   4   2  -1 1371.66   48.80
   4   2  -1 1447.66   41.80
  -4   2   1 1417.36   43.10
  -4   2   1 1377.76   41.90
   4   2  -1 1424.96   42.00
  -4   2   1 1370.66   42.50
  -4   2   1 1414.36   41.80
   4   2  -1 1274.57   44.50
  -4   2   1 1435.16   41.90
  -3  -2   1  672.43   20.50
   3  -2  -1  642.84   23.70
  -3  -2   1  652.13   20.50
   3  -2  -1  684.23   21.50
  -3  -2   1  676.03   20.60
   3  -2  -1  675.53   20.70
  -3  -2   1  670.13   20.60
  -3  -2   1  681.23   24.10
   3  -2  -1  657.13   20.30
   3  -2  -1  721.63   23.00
  -3  -2   1  719.63   27.20
  -3  -2   1  687.93   22.40
   3  -2  -1  701.83   27.60
   3  -2  -1  695.23   20.90
   3   2  -1  715.63   21.10
   3   2  -1  675.83   21.10
  -3   2   1  670.43   23.40
   3   2  -1  670.93   21.00
  -3   2   1  708.63   21.10
  -3   2   1  727.63   22.40
  -3   2   1  699.33   21.30
   3   2  -1  692.33   20.70
  -3   2   1  750.72   24.30
   3   2  -1  624.84   25.20
  -3   2   1  703.83   21.20
   3   2  -1  751.72   23.60
   3   2  -1  716.63   27.10
  -3   2   1  674.13   21.20
   3   2  -1  683.53   20.70
  -2  -2   1  249.78   12.20
  -2  -2   1  264.17    7.90
   2  -2  -1  247.28    8.90
  -2  -2   1  247.28    7.90
   2  -2  -1  257.17    8.20
  -2  -2   1  252.27    7.80
  -2  -2   1  251.17    8.30
  -2  -2   1  266.87   10.20
   2  -2  -1  271.57   10.30
   2  -2  -1  257.57    8.50
   2  -2  -1  242.38    8.10
   2  -2  -1  260.17   10.00
   2  -2  -1  256.57   12.20
  -2  -2   1  246.78    7.90
  -2  -2   1  244.98    9.50
   2  -2  -1  253.97    8.10
  -2  -2   1  246.78    7.80
   2  -2  -1  247.78    8.20
  -2   2   1  250.47    8.00
  -2   2   1  246.48    8.20
  -2   2   1  251.27    9.70
   2   2  -1  255.97    8.00
   2   2  -1  253.47    9.70
  -2   2   1  251.67   10.30
  -2   2   1  261.97    9.10
  -2   2   1  254.27    8.00
   2   2  -1  253.07    7.90
  -2   2   1  273.87   13.10
   2   2  -1  265.97    8.00
   2   2  -1  251.77    9.50
   2   2  -1  244.08   11.70
   1  -2  -1 1597.14   49.70
   1   2  -1 1690.43   48.00
   1   2  -1 1431.66   48.30
  -1   2   1 1710.73   50.99
   0  -2  -1 1542.15   47.30
   1  -2   1  940.51   26.30
   1  -2   1  910.51   27.70
  -1  -2  -1  891.61   26.80
  -1  -2  -1  820.12   27.60
   1  -2   1  903.41   28.20
   1  -2   1  910.71   27.40
  -1  -2  -1  928.31   29.40
   1   2   1  945.91   30.40
  -1   2  -1  960.20   28.70
   1   2   1  931.81   27.30
   1   2   1  951.10   28.20
  -1   2  -1  939.71   28.80
   1   2   1  942.31   27.90
   1   2   1  886.81   32.10
  -2  -2  -1  287.17    9.30
  -2  -2  -1  298.97    9.40
   2  -2   1  295.17    9.70
   2  -2   1  298.67    9.40
  -2  -2  -1  280.67    9.50
  -2  -2  -1  313.57   11.70
   2  -2   1  299.87    9.30
   2  -2   1  280.77   10.40
   2  -2   1  303.47    9.40
   2  -2   1  296.77    9.40
  -2  -2  -1  297.37    9.40
   2  -2   1  300.47   12.40
   2  -2   1  323.67   10.50
  -2  -2  -1  321.57    9.80
  -2  -2  -1  302.17   12.90
  -2   2  -1  307.67    9.10
  -2   2  -1  310.77    9.20
  -2   2  -1  302.17    9.40
   2   2   1  301.17    9.20
  -2   2  -1  303.37   12.70
   2   2   1  314.37    9.60
   2   2   1  282.77    9.40
   2   2   1  300.17    9.20
   2   2   1  308.97    9.40
   2   2   1  352.06   15.10
  -2   2  -1  299.17    9.50
   2   2   1  306.47    9.80
  -2   2  -1  312.07   10.10
  -2   2  -1  251.87   10.50
   3  -2   1 1510.05   48.40
  -3  -2  -1 1456.45   48.60
  -3  -2  -1 1454.25   50.69
   3  -2   1 1524.55   47.20
   3  -2   1 1432.16   43.90
  -3  -2  -1 1313.67   46.10
   3  -2   1 1461.85   42.90
   3   2   1 1612.44   52.39
   3   2   1 1815.52   51.79
  -3   2  -1 1571.64   46.50
  -3   2  -1 1573.04   47.80
   3   2   1 1553.74   46.40
   3   2   1 1365.36   52.59
  -4  -2  -1  744.83   22.80
  -4  -2  -1  714.43   22.80
  -4  -2  -1  721.13   23.00
  -4  -2  -1  739.83   22.70
   4  -2   1  732.23   22.90
   4  -2   1  734.33   27.60
   4  -2   1  758.62   29.30
  -4  -2  -1  714.73   30.30
   4  -2   1  755.32   22.80
  -4  -2  -1  799.22   27.70
   4  -2   1  748.53   23.00
   4  -2   1  756.72   23.90
   4  -2   1  744.43   23.70
   4  -2   1  727.43   22.90
  -4  -2  -1  776.32   29.80
  -4   2  -1  758.22   23.30
  -4   2  -1  749.23   24.30
   4   2   1  714.83   23.20
   4   2   1  771.52   22.80
   4   2   1  747.13   23.30
   4   2   1  790.82   27.20
  -4   2  -1  753.92   24.20
   4   2   1  749.33   23.00
  -4   2  -1  744.83   22.60
   4   2   1  768.32   23.20
  -4   2  -1  747.53   23.10
  -4   2  -1  746.73   24.90
   4   2   1  792.12   30.20
  -4   2  -1  752.32   23.10
  -5  -2  -1 1130.59   35.00
   5  -2   1 1163.88   41.30
   5  -2   1 1158.18   37.60
  -5  -2  -1 1130.09   36.80
  -5  -2  -1 1179.78   40.60
   5  -2   1 1168.48   35.20
   5  -2   1 1164.88   35.00
  -5  -2  -1 1177.38   35.10
  -5  -2  -1 1116.09   34.90
   5  -2   1 1165.98   35.00
   5  -2   1 1134.09   36.50
   5  -2   1 1105.69   42.80
   5  -2   1 1214.48   35.30
  -5  -2  -1 1159.68   34.90
  -5  -2  -1 1169.28   43.90
   5  -2   1 1160.38   35.90
  -5  -2  -1 1113.79   43.90
  -5   2  -1 1177.38   36.60
  -5   2  -1 1140.89   35.40
   5   2   1 1184.58   34.90
   5   2   1 1159.38   35.50
  -5   2  -1 1168.68   35.20
  -5   2  -1 1172.58   35.10
   5   2   1 1156.08   35.30
   5   2   1 1180.28   44.10
   5   2   1 1175.28   35.20
   5   2   1 1159.48   43.30
  -5   2  -1 1170.68   37.30
   5   2   1 1093.39   39.80
   5   2   1 1199.48   35.50
  -5   2  -1 1178.58   35.40
   6  -2   1 1219.58   36.80
   6  -2   1 1208.68   36.50
  -6  -2  -1 1150.98   43.00
  -6  -2  -1 1255.27   47.50
   6  -2   1 1203.68   40.20
   6  -2   1 1200.88   36.60
  -6  -2  -1 1182.58   36.50
  -6  -2  -1 1212.08   36.40
  -6  -2  -1 1201.68   36.70
   6  -2   1 1221.48   37.40
   6  -2   1 1209.88   36.80
  -6  -2  -1 1221.38   36.60
   6  -2   1 1111.09   45.50
   6  -2   1 1178.18   43.60
  -6  -2  -1 1210.18   46.60
  -6  -2  -1 1123.29   38.10
   6   2   1 1229.28   46.40
  -6   2  -1 1177.98   36.60
  -6   2  -1 1202.58   36.30
   6   2   1 1165.98   36.70
   6   2   1 1199.68   36.60
  -6   2  -1 1184.98   37.70
  -6   2  -1 1146.29   39.20
  -6   2  -1 1152.98   38.90
   6   2   1 1217.98   36.10
   6   2   1 1280.67   46.70
   6   2   1 1213.18   36.40
   6   2   1 1204.18   36.70
   6   2   1 1145.69   42.10
  -6   2  -1 1241.48   36.80
  -6   2  -1 1190.68   36.50
  -7  -2  -1   62.09    3.50
  -7  -2  -1   47.80    3.30
  -7  -2  -1   37.20    7.80
   7  -2   1   53.89    3.40
  -7  -2  -1   49.50    3.20
  -7  -2  -1   53.59    3.20
   7  -2   1   51.79    3.40
  -7  -2  -1   56.49    4.30
  -7  -2  -1   52.49    7.40
  -7  -2  -1   50.49    5.50
   7  -2   1   52.29    3.40
  -7  -2  -1   46.30    6.20
   7  -2   1   43.50    9.10
   7  -2   1   51.49    6.50
   7  -2   1   50.99    3.20
   7  -2   1   53.99    8.40
   7   2   1   53.09    6.10
   7   2   1   50.99    7.00
  -7   2  -1   50.59    3.80
  -7   2  -1   47.60    4.80
  -7   2  -1   49.10    3.20
  -7   2  -1   55.89    3.40
  -7   2  -1   48.40    4.40
   7   2   1   50.09    3.30
   7   2   1   51.89    3.30
   7   2   1   53.89    3.20
  -7   2  -1   52.79    3.10
  -7   2  -1   51.59    3.30
   7   2   1   59.89    9.10
   7   2   1   54.49    3.00
   7   2   1   49.10    4.00
  -8  -2  -1   28.10    7.40
   8  -2   1   23.90    2.90
   8  -2   1   29.00    2.80
  -8  -2  -1   24.90    5.70
  -8  -2  -1   29.60    6.30
  -8  -2  -1   26.20    2.40
   8  -2   1   15.30    5.60
   8  -2   1   28.30    9.30
   8  -2   1   26.30    3.30
  -8  -2  -1   26.10    2.50
   8  -2   1   30.30    2.60
  -8  -2  -1   24.00    2.90
  -8  -2  -1   26.40    2.40
  -8   2  -1   26.20    3.90
  -8   2  -1   28.30    4.00
   8   2   1   27.30    6.50
  -8   2  -1   23.40    2.40
  -8   2  -1   32.00    2.50
  -8   2  -1   27.50    2.40
   8   2   1   23.00    2.30
   8   2   1   24.80    2.10
   8   2   1   26.50    2.40
   8   2   1   26.40    3.10
  -8   2  -1   24.90    2.50
  -9  -2  -1   62.39    3.90
  -9  -2  -1   55.79    3.90
  -9  -2  -1   67.59    4.10
  -9  -2  -1   71.19    9.50
   9  -2   1   65.39    4.20
  -9  -2  -1   53.09    7.40
   9  -2   1   67.19    4.20
  -9  -2  -1   60.19    5.40
   9  -2   1   60.29   10.80
   9  -2   1   55.29    4.00
   9  -2   1   63.39    4.50
  -9   2  -1   60.59    4.60
  -9   2  -1   59.29    4.10
   9   2   1   59.09    4.00
   9   2   1   65.09    3.70
   9   2   1   75.09   12.50
  -9   2  -1   61.79    3.90
  -9   2  -1   62.09    3.80
  -9   2  -1   61.99    6.20
 -10  -2  -1   52.19    4.50
 -10  -2  -1   51.39    3.70
  10  -2   1   56.39    4.30
  10  -2   1   55.69    4.00
 -10  -2  -1   56.39    4.00
  10  -2   1   57.49   10.60
 -10  -2  -1   50.39    7.40
 -10  -2  -1   53.79    3.90
  10  -2   1   56.39    4.00
  10   2   1   54.69    4.10
 -10   2  -1   57.99    3.80
 -10   2  -1   62.09    6.60
  10   2   1   79.69   16.40
  10   2   1   61.39    3.80
 -10   2  -1   64.99    4.30
 -10   2  -1   56.09    4.00
  10   2   1   62.89   11.30
 -10   2  -1   59.09    4.70
 -11   2  -1   11.80    2.30
 -10  -3   1   10.40    4.50
  10  -3  -1   19.80    7.40
 -10  -3   1   16.10    3.60
 -10  -3   1   12.90    2.10
 -10  -3   1   11.80    4.30
  10  -3  -1   10.60    2.00
 -10   3   1   14.80    2.00
  10   3  -1   15.70    1.90
 -10   3   1   18.70    2.60
  10   3  -1   17.30   13.00
  10   3  -1    8.70    6.00
  10   3  -1   18.10    2.90
 -10   3   1   21.30    3.00
   9  -3  -1   81.89    4.90
  -9  -3   1   85.19    9.30
   9  -3  -1   92.29   13.40
  -9  -3   1   89.99    5.30
  -9  -3   1   86.39    6.70
   9  -3  -1   90.69    8.20
  -9  -3   1   85.99    4.90
   9  -3  -1   88.79    5.20
  -9  -3   1   92.79   11.60
   9   3  -1   84.39    4.20
   9   3  -1   89.99   14.80
   9   3  -1   78.39    4.20
  -9   3   1   88.39    4.60
  -9   3   1   90.09    5.20
  -9   3   1   86.29    4.90
   9   3  -1   95.09    5.00
  -9   3   1   91.59    6.00
   9   3  -1   90.09   10.90
  -8  -3   1  384.46   13.90
  -8  -3   1  370.06   15.70
   8  -3  -1  405.36   14.00
  -8  -3   1  397.46   24.60
   8  -3  -1  395.96   18.40
  -8  -3   1  393.26   13.80
   8  -3  -1  390.46   14.30
   8  -3  -1  375.76   23.80
  -8  -3   1  377.66   13.50
   8  -3  -1  411.06   14.40
  -8  -3   1  398.06   21.60
  -8   3   1  421.06   14.20
   8   3  -1  427.76   31.20
  -8   3   1  412.96   16.40
  -8   3   1  406.76   14.50
  -8   3   1  401.16   14.70
  -8   3   1  384.96   14.40
   8   3  -1  391.56   23.50
   8   3  -1  421.26   14.50
   8   3  -1  420.46   13.90
   8   3  -1  431.36   13.70
  -7  -3   1  113.09   12.00
  -7  -3   1  135.49   10.80
   7  -3  -1  139.49    6.30
  -7  -3   1  133.59    5.90
   7  -3  -1  138.09    5.90
  -7  -3   1  135.19    8.70
  -7  -3   1  131.69    5.90
   7  -3  -1  133.39    6.10
   7  -3  -1  135.19   12.40
  -7  -3   1  129.99    4.40
   7  -3  -1  135.09   13.10
   7  -3  -1  140.09    6.30
  -7  -3   1  134.29    4.50
  -7  -3   1  129.89    6.10
  -7  -3   1  133.49    5.70
   7  -3  -1  135.29   10.60
  -7   3   1  136.19    6.10
   7   3  -1  117.49   11.00
  -7   3   1  126.09    5.70
   7   3  -1  131.39    5.20
   7   3  -1  138.89    9.10
   7   3  -1  113.39    6.40
  -7   3   1  137.59    5.90
  -7   3   1  128.49    7.10
   7   3  -1  130.29    5.70
   7   3  -1  124.59    5.00
   7   3  -1  120.59    6.30
  -7   3   1  125.19    5.40
  -6  -3   1  106.89    4.60
   6  -3  -1   98.89   10.40
  -6  -3   1  105.29    4.70
   6  -3  -1  100.59    8.40
   6  -3  -1  104.19    4.70
  -6  -3   1  101.59    5.10
  -6  -3   1   79.59    9.30
   6  -3  -1  107.79    7.00
  -6  -3   1  100.89    8.70
   6  -3  -1  105.99    5.10
   6  -3  -1  101.49    4.80
  -6  -3   1  103.59    4.80
   6  -3  -1   92.99    9.40
   6  -3  -1  100.49    4.90
  -6  -3   1  107.99    3.80
  -6  -3   1   97.79    6.10
  -6   3   1  123.09    7.80
  -6   3   1  102.19    4.50
   6   3  -1  106.39    4.80
  -6   3   1  101.09    4.80
  -6   3   1  103.79    6.00
   6   3  -1  102.09   10.80
   6   3  -1  104.89    4.70
   6   3  -1  108.99    4.20
  -6   3   1  105.69    5.00
  -6   3   1  102.29    4.80
   6   3  -1  106.79    4.30
   6   3  -1  103.89    7.40
   5  -3  -1    4.00    1.00
   5  -3  -1    4.60    1.00
  -5  -3   1    5.60    1.10
   5  -3  -1    4.70    2.70
  -5  -3   1    7.20    0.80
   5  -3  -1    1.90    0.90
  -5  -3   1    7.40    2.60
   5  -3  -1    5.00    2.30
  -5  -3   1    4.10    2.70
  -5  -3   1    5.90    1.00
   5  -3  -1    4.50    1.00
  -5  -3   1    5.00    1.00
   5  -3  -1    6.90    2.90
  -5  -3   1    4.60    1.00
  -5  -3   1    4.10    1.60
   5  -3  -1    4.50    1.60
   5   3  -1    6.40    2.60
   5   3  -1    7.10    2.90
  -5   3   1    4.50    1.80
   5   3  -1    4.90    0.70
  -5   3   1    3.20    1.40
  -5   3   1    5.10    1.10
   5   3  -1    4.20    1.80
  -5   3   1    5.10    0.90
  -5   3   1    7.80    1.20
   5   3  -1    3.80    0.80
   5   3  -1    6.00    1.10
   5   3  -1    4.30    0.80
  -5   3   1    6.80    1.10
   5   3  -1    4.20    1.00
   4  -3  -1  477.35   15.10
  -4  -3   1  473.65   15.00
  -4  -3   1  455.75   14.80
   4  -3  -1  465.35   15.30
   4  -3  -1  471.65   15.40
  -4  -3   1  488.75   14.90
   4  -3  -1  488.95   19.30
   4  -3  -1  493.05   23.00
  -4  -3   1  474.35   14.90
  -4  -3   1  461.55   14.90
  -4  -3   1  495.95   17.50
   4  -3  -1  489.65   17.80
   4  -3  -1  455.85   16.20
  -4  -3   1  501.75   19.70
   4  -3  -1  473.55   15.20
  -4  -3   1  437.66   23.30
   4  -3  -1  480.85   14.60
  -4   3   1  488.65   18.60
   4   3  -1  446.56   17.80
   4   3  -1  478.05   14.50
  -4   3   1  496.25   17.10
   4   3  -1  480.45   15.20
  -4   3   1  476.05   15.50
   4   3  -1  497.05   20.80
  -4   3   1  486.75   15.00
   4   3  -1  490.35   15.20
  -4   3   1  478.35   15.20
   4   3  -1  509.95   15.40
   3  -3  -1  656.83   25.90
   3  -3  -1  647.44   21.00
   3  -3  -1  677.53   23.30
   3  -3  -1  655.53   20.60
  -3  -3   1  676.23   20.40
   3  -3  -1  693.73   22.10
  -3  -3   1  650.03   22.90
  -3  -3   1  653.13   20.40
  -3  -3   1  649.54   20.60
   3  -3  -1  704.63   27.30
  -3  -3   1  748.33   24.50
  -3  -3   1  667.43   20.90
  -3  -3   1  706.63   20.40
  -3  -3   1  655.23   20.40
   3  -3  -1  673.73   26.20
  -3  -3   1  765.42   28.70
   3  -3  -1  653.23   20.70
   3  -3  -1  682.93   20.90
   3  -3  -1  665.73   20.80
  -3   3   1  686.33   19.80
   3   3  -1  673.03   20.10
   3   3  -1  680.73   24.40
  -3   3   1  653.63   20.40
   3   3  -1  656.93   20.50
  -3   3   1  703.43   22.10
   3   3  -1  568.44   21.80
   3   3  -1  666.03   20.00
  -3   3   1  668.63   19.80
  -2  -3   1 1848.92   59.89
  -2  -3   1 2279.07   60.49
   2  -3  -1 1914.51   59.89
   2  -3  -1 1946.91   62.69
   2  -3  -1 1905.21   57.79
   2  -3  -1 1927.81   58.79
   2   3  -1 1966.20   58.39
   2   3  -1 1899.71   59.49
  -2   3   1 1845.02   61.69
   1  -3  -1  206.58    7.50
   1  -3  -1  213.38    6.60
  -1  -3   1  216.38    8.20
   1  -3  -1  216.48    6.70
  -1  -3   1  208.48    6.70
   1  -3  -1  209.98    6.70
   1  -3  -1  198.48    9.50
   1  -3  -1  210.58    7.80
   1  -3  -1  202.28    9.30
   1  -3  -1  213.98    6.60
  -1  -3   1  191.08    7.60
   1  -3  -1  190.78    7.70
   1  -3  -1  219.58    9.60
  -1  -3   1  210.48    8.60
   1  -3  -1  220.28    8.30
  -1   3   1  207.58    6.60
   1   3  -1  238.18    9.10
  -1   3   1  199.58    8.00
   1   3  -1  196.88    7.00
  -1   3   1  206.08    9.80
   1   3  -1  208.28    7.60
   1   3  -1  205.78    6.20
   1   3  -1  204.18    6.20
   1   3  -1  207.18    6.80
  -1   3   1  209.38    9.50
   1   3  -1  209.88    6.90
  -1   3   1  202.38   10.00
   0  -3  -1  110.29    4.10
   0  -3   1  110.49    4.80
   0  -3  -1  107.49    4.40
   0  -3  -1  107.69    5.40
   0  -3  -1  114.09    5.70
   0  -3   1   96.39    6.50
   0  -3  -1  123.29    7.40
   0  -3   1  110.39    5.30
   0  -3  -1  100.49    4.50
   0  -3  -1  108.69    6.50
   0  -3   1  109.99    4.00
   0  -3  -1  109.59    3.60
   0  -3  -1  111.59    3.70
   0  -3   1  118.69    6.20
   0  -3   1  114.59    5.00
   0   3  -1  111.29    5.10
   0   3   1  131.29    7.60
   0   3   1  112.69    3.80
   0   3  -1  116.29    5.60
   0   3   1  116.19    6.20
   0   3   1  114.09    5.00
   0   3   1  112.49    3.80
   0   3   1  113.39    6.90
   0   3   1  112.39    4.80
   1  -3   1  652.23   22.10
  -1  -3  -1  668.93   19.70
   1  -3   1  582.44   21.10
   1  -3   1  670.33   19.30
  -1  -3  -1  668.73   20.50
  -1  -3  -1  643.84   19.60
   1  -3   1  709.13   21.40
  -1  -3  -1  648.84   20.20
  -1  -3  -1  663.33   23.90
  -1  -3  -1  694.13   22.20
  -1  -3  -1  659.03   19.70
   1  -3   1  672.73   19.30
   1  -3   1  675.73   19.40
   1  -3   1  655.33   21.00
   1  -3   1  636.54   21.30
  -1  -3  -1  668.23   19.80
   1  -3   1  700.73   23.00
  -1  -3  -1  557.04   24.90
  -1  -3  -1  708.03   21.30
  -1  -3  -1  695.13   23.50
   1  -3   1  659.73   20.40
  -1   3  -1  633.04   22.10
   1   3   1  695.73   20.50
  -1   3  -1  690.13   20.30
  -1   3  -1  678.23   23.30
   1   3   1  688.13   21.40
  -1   3  -1  731.43   22.50
  -1   3  -1  692.73   20.40
   1   3   1  685.23   23.70
   1   3   1  689.83   21.10
   1   3   1  692.43   20.60
   1   3   1  733.63   21.60
   2  -3   1  229.58    8.60
  -2  -3  -1  243.88   11.70
  -2  -3  -1  239.18    7.70
   2  -3   1  228.98    8.90
   2  -3   1  246.58    7.60
  -2  -3  -1  221.38   13.10
   2  -3   1  239.78    7.70
  -2  -3  -1  243.88    7.80
   2  -3   1  239.78    7.70
   2  -3   1  263.37    7.60
  -2  -3  -1  238.98    7.60
  -2  -3  -1  231.38    9.90
   2  -3   1  239.88    9.20
   2  -3   1  231.98    9.40
   2  -3   1  226.88   11.10
  -2  -3  -1  236.68    7.90
  -2  -3  -1  240.98   11.20
  -2  -3  -1  248.28    7.70
  -2  -3  -1  247.58   10.10
  -2  -3  -1  232.98    8.00
   2  -3   1  265.37   10.90
   2   3   1  242.88    8.30
  -2   3  -1  261.77    9.70
  -2   3  -1  248.28   10.40
   2   3   1  245.68    9.10
   2   3   1  270.57   11.70
  -2   3  -1  253.47    9.20
   2   3   1  240.08    8.00
   2   3   1  246.98    8.00
  -2   3  -1  251.37    7.90
   2   3   1  242.58    8.50
   3  -3   1   49.90    5.40
  -3  -3  -1   46.80    3.80
  -3  -3  -1   49.00    2.30
  -3  -3  -1   50.79    6.20
  -3  -3  -1   50.79    2.40
  -3  -3  -1   51.09    5.10
  -3  -3  -1   51.19    2.60
   3  -3   1   47.40    3.30
   3  -3   1   51.19    4.60
   3  -3   1   48.70    2.40
  -3  -3  -1   55.59    5.30
  -3  -3  -1   49.99    2.30
  -3  -3  -1   48.80    2.40
   3  -3   1   45.70    4.60
   3  -3   1   52.69    3.40
   3  -3   1   53.99    2.40
   3   3   1   53.99    2.00
  -3   3  -1   50.69    2.80
   3   3   1   51.39    6.10
   3   3   1   50.89    2.40
   3   3   1   56.49    5.10
  -3   3  -1   48.90    1.80
  -3   3  -1   47.50    2.40
  -3   3  -1   52.39    3.90
   3   3   1   54.19    3.70
   3   3   1   49.00    2.00
  -3   3  -1   47.50    3.40
   3   3   1   49.40    2.40
  -3   3  -1   50.29    2.30
  -3   3  -1   51.59    1.80
   3   3   1   53.29    2.70
   4  -3   1  322.57   12.20
  -4  -3  -1  318.07   10.40
  -4  -3  -1  360.16   18.90
  -4  -3  -1  323.47   12.80
   4  -3   1  299.57   15.50
   4  -3   1  315.57   15.00
  -4  -3  -1  306.27   10.40
  -4  -3  -1  305.97   10.60
   4  -3   1  309.17   11.80
  -4  -3  -1  266.17   15.20
  -4  -3  -1  296.37   10.20
   4  -3   1  301.97   10.30
   4  -3   1  325.17   17.30
   4  -3   1  314.97   10.50
  -4  -3  -1  321.97   14.50
  -4  -3  -1  304.37   10.30
   4  -3   1  317.47   10.60
  -4   3  -1  318.57   10.70
  -4   3  -1  322.37   12.80
   4   3   1  313.67   10.20
   4   3   1  330.97   10.60
  -4   3  -1  324.07   12.30
   4   3   1  309.17   15.80
   4   3   1  346.67   13.70
   4   3   1  330.97   10.10
  -4   3  -1  322.27   10.00
   4   3   1  311.97   10.70
   4   3   1  320.97   10.80
   4   3   1  287.97   17.10
  -4   3  -1  305.87   10.20
   5  -3   1  632.54   26.50
   5  -3   1  656.93   22.20
  -5  -3  -1  610.24   28.10
  -5  -3  -1  690.33   31.10
  -5  -3  -1  677.03   20.70
  -5  -3  -1  662.63   20.90
   5  -3   1  691.93   23.30
   5  -3   1  674.53   28.80
  -5  -3  -1  666.03   21.30
  -5  -3  -1  661.23   20.80
  -5  -3  -1  711.33   26.80
   5  -3   1  692.63   30.80
   5  -3   1  674.63   21.10
   5  -3   1  680.13   21.00
  -5  -3  -1  669.23   20.90
   5  -3   1  625.74   22.00
  -5  -3  -1  581.84   22.90
   5   3   1  667.63   28.60
   5   3   1  700.63   21.50
   5   3   1  696.73   20.60
  -5   3  -1  678.93   21.00
  -5   3  -1  695.13   23.20
   5   3   1  669.33   21.10
  -5   3  -1  708.53   20.70
  -5   3  -1  675.53   21.20
   5   3   1  670.23   30.00
   5   3   1  679.23   21.30
  -5   3  -1  607.44   23.60
  -5   3  -1  638.74   20.90
   5   3   1  677.03   25.20
  -6  -3  -1   11.10    1.60
  -6  -3  -1   14.10    1.70
  -6  -3  -1   11.90    2.50
  -6  -3  -1    8.90    1.50
   6  -3   1   10.80    3.60
  -6  -3  -1    7.50    3.10
   6  -3   1   11.80    2.10
  -6  -3  -1   12.70    4.70
   6  -3   1   10.10    2.40
   6  -3   1   11.60    1.70
   6  -3   1   12.30    1.70
   6  -3   1   10.60    1.60
  -6  -3  -1   11.90    1.60
   6  -3   1   10.10    3.80
   6  -3   1   13.80    1.90
  -6  -3  -1   12.00    5.10
  -6   3  -1   13.20    2.50
  -6   3  -1   11.30    1.40
   6   3   1   12.90    1.70
  -6   3  -1   12.50    1.60
   6   3   1   13.30    1.80
   6   3   1   13.80    3.40
   6   3   1   14.30    4.50
  -6   3  -1   12.40    1.70
   6   3   1   12.00    1.50
   6   3   1   11.40    4.90
   6   3   1   13.50    1.80
   6   3   1   11.80    1.30
  -6   3  -1   11.90    2.40
  -6   3  -1   10.60    1.50
  -7  -3  -1  306.57   11.30
   7  -3   1  312.97   12.40
   7  -3   1  321.07   22.10
   7  -3   1  324.37   15.00
   7  -3   1  319.87   11.80
   7  -3   1  321.57   11.60
  -7  -3  -1  344.87   17.90
  -7  -3  -1  326.27   11.60
   7  -3   1  324.07   11.70
  -7  -3  -1  340.17   21.20
  -7  -3  -1  301.17   20.10
  -7  -3  -1  312.87   11.70
  -7  -3  -1  312.47   11.50
   7  -3   1  314.57   11.80
   7  -3   1  312.17   19.50
   7  -3   1  327.57   18.10
  -7   3  -1  315.27   11.30
   7   3   1  317.27   10.90
  -7   3  -1  304.77   11.10
  -7   3  -1  320.67   11.50
  -7   3  -1  308.37   10.80
   7   3   1  367.06   16.80
   7   3   1  302.17   10.50
   7   3   1  319.07   11.50
   7   3   1  315.47   19.50
  -7   3  -1  279.77   13.70
  -7   3  -1  310.27   12.90
   8  -3   1  202.98    8.40
   8  -3   1  165.48   14.90
  -8  -3  -1  183.08    7.80
  -8  -3  -1  180.78    7.60
   8  -3   1  196.48    8.00
   8  -3   1  184.48    8.10
  -8  -3  -1  194.88   16.40
  -8  -3  -1  191.78   13.50
  -8  -3  -1  187.78    7.90
  -8  -3  -1  177.98    9.60
  -8   3  -1  184.48    7.90
   8   3   1  198.68    8.30
   8   3   1  195.48    7.70
  -8   3  -1  191.08    8.90
  -8   3  -1  189.48   10.70
  -8   3  -1  202.48    8.30
   8   3   1  216.08   16.50
  -8   3  -1  200.38    9.60
  -9  -3  -1   11.70    2.20
  -9  -3  -1   13.40    4.20
   9  -3   1    9.80    2.10
  -9  -3  -1   10.00    1.90
   9  -3   1    8.90    2.10
   9  -3   1    5.40    5.50
   9  -3   1   14.90    2.20
  -9   3  -1   11.00    1.30
   9   3   1    7.90    4.90
   9   3   1   10.10    1.50
  -9   3  -1    9.30    1.70
  -9   3  -1   11.90    1.70
  -9   3  -1   13.00    2.70
   9   3   1   10.50    2.00
  -9   3  -1   14.90    2.30
  10  -3   1   41.70   10.10
 -10  -3  -1   38.90    7.80
 -10  -3  -1   38.60    9.30
  10   3   1   48.80    3.70
 -10   3  -1   52.39    3.80
 -10   3  -1   43.20    3.20
 -10   3  -1   43.00    4.90
 -10   3  -1   44.20    3.60
  10   3   1   45.90    9.30
  10   3   1   50.19    3.10
  10  -4  -1   15.10    4.20
  10   4  -1   12.80    2.10
 -10   4   1    9.40    1.70
 -10   4   1   13.40    2.30
  -9  -4   1  180.38   14.20
   9  -4  -1  166.98    7.90
   9  -4  -1  181.68   11.80
  -9  -4   1  164.38    7.20
   9  -4  -1  177.28    8.20
  -9  -4   1  166.18    7.70
   9  -4  -1  162.98   16.30
   9  -4  -1  164.68    7.60
  -9  -4   1  171.68    7.50
  -9  -4   1  182.18   17.30
  -9   4   1  159.68    9.20
  -9   4   1  169.68    7.60
   9   4  -1  181.28   15.50
  -9   4   1  174.78    7.90
   9   4  -1  159.98    6.20
   9   4  -1  166.38    6.40
  -9   4   1  171.88    6.90
   9   4  -1  166.38    7.40
  -8  -4   1  188.28    7.70
   8  -4  -1  184.28    7.80
   8  -4  -1  192.38   11.60
   8  -4  -1  186.08   15.80
  -8  -4   1  188.08   14.10
   8  -4  -1  187.18    8.10
  -8  -4   1  188.88    8.00
  -8  -4   1  184.08    7.60
   8  -4  -1  188.18    8.40
  -8   4   1  199.18    8.30
  -8   4   1  188.98    7.30
   8   4  -1  188.68    6.90
  -8   4   1  187.18    8.00
   8   4  -1  187.68    6.70
   8   4  -1  191.48    8.00
  -8   4   1  201.78   10.10
   8   4  -1  185.38   14.90
   8   4  -1  212.98   18.60
  -7  -4   1   27.60    5.70
  -7  -4   1   28.40    2.30
   7  -4  -1   26.80    5.50
  -7  -4   1   27.20    2.10
   7  -4  -1   27.20    2.60
  -7  -4   1   21.70    6.50
   7  -4  -1   27.80    7.20
   7  -4  -1   21.70    2.30
   7  -4  -1   28.70    4.00
  -7  -4   1   24.10    2.40
  -7  -4   1   26.20    2.30
   7  -4  -1   25.90    2.40
  -7   4   1   23.80    3.90
   7   4  -1   26.00    6.20
  -7   4   1   25.40    2.30
  -7   4   1   26.60    2.10
   7   4  -1   25.70    7.10
  -7   4   1   26.80    3.90
   7   4  -1   18.50    4.40
  -7   4   1   25.80    1.90
  -7   4   1   28.10    2.50
   7   4  -1   29.10    2.30
   6  -4  -1  645.14   21.60
   6  -4  -1  696.73   21.90
   6  -4  -1  712.83   25.50
  -6  -4   1  694.43   20.30
   6  -4  -1  627.64   30.00
   6  -4  -1  670.73   22.10
   6  -4  -1  613.84   31.30
  -6  -4   1  674.63   21.50
  -6  -4   1  696.03   24.80
  -6  -4   1  574.94   30.20
   6  -4  -1  675.33   21.60
  -6  -4   1  674.93   21.60
   6  -4  -1  695.03   27.90
  -6  -4   1  706.43   21.20
  -6  -4   1  671.53   21.20
   6   4  -1  670.73   32.70
   6   4  -1  702.53   22.00
   6   4  -1  703.03   20.50
  -6   4   1  670.43   26.80
   6   4  -1  699.83   22.10
   6   4  -1  691.43   20.60
   6   4  -1  698.33   30.00
  -6   4   1  685.83   21.30
  -6   4   1  682.43   22.20
  -6   4   1  710.63   24.70
  -6   4   1  696.53   22.10
   5  -4  -1  439.06   19.10
   5  -4  -1  432.86   14.70
  -5  -4   1  451.05   13.90
   5  -4  -1  428.86   14.20
   5  -4  -1  436.26   22.00
   5  -4  -1  448.66   22.90
  -5  -4   1  457.95   19.90
   5  -4  -1  413.96   17.10
  -5  -4   1  445.76   17.40
  -5  -4   1  416.26   13.80
   5  -4  -1  418.06   14.30
  -5  -4   1  415.86   14.10
  -5  -4   1  424.46   14.20
  -5  -4   1  437.96   14.00
   5  -4  -1  429.56   14.40
  -5   4   1  425.86   16.20
  -5   4   1  413.26   14.00
   5   4  -1  421.76   19.70
  -5   4   1  434.96   13.10
   5   4  -1  421.46   21.80
   5   4  -1  422.66   16.80
  -5   4   1  433.66   13.20
   5   4  -1  412.16   13.60
   5   4  -1  409.16   13.80
   5   4  -1  440.76   13.90
  -5   4   1  383.16   17.50
   4  -4  -1  925.21   28.60
  -4  -4   1  948.01   28.30
   4  -4  -1  982.70   29.30
   4  -4  -1  973.50   29.10
  -4  -4   1  927.31   31.90
   4  -4  -1  963.30   30.50
  -4  -4   1  954.40   39.30
   4  -4  -1  972.80   28.90
  -4  -4   1  931.71   28.90
   4  -4  -1  946.71   32.10
  -4  -4   1  948.31   28.60
  -4  -4   1  935.51   28.50
   4  -4  -1  902.91   36.50
  -4  -4   1  974.50   28.30
   4  -4  -1  952.30   36.20
   4  -4  -1  922.41   33.50
   4  -4  -1  922.81   30.50
  -4  -4   1  892.71   33.70
   4  -4  -1  957.40   28.90
  -4   4   1  969.90   28.10
   4   4  -1  992.40   29.10
  -4   4   1  979.90   31.60
   4   4  -1  974.50   34.50
  -4   4   1  847.22   33.10
   4   4  -1  951.30   28.70
   4   4  -1  982.90   36.60
  -4   4   1  970.20   29.20
   4   4  -1  931.61   31.50
   4   4  -1  944.51   28.80
  -4   4   1  956.90   29.10
  -4   4   1  966.40   28.00
   3  -4  -1  608.64   19.00
   3  -4  -1  615.14   19.20
   3  -4  -1  624.64   20.70
  -3  -4   1  662.63   23.10
   3  -4  -1  624.44   19.20
  -3  -4   1  627.94   18.60
  -3  -4   1  646.84   18.70
  -3  -4   1  619.34   22.10
  -3  -4   1  622.24   19.10
   3  -4  -1  605.34   22.30
  -3  -4   1  643.74   28.20
   3  -4  -1  615.34   24.90
  -3  -4   1  611.74   18.70
   3  -4  -1  628.54   20.30
   3  -4  -1  637.04   24.80
   3  -4  -1  641.34   22.70
  -3  -4   1  593.04   18.80
   3  -4  -1  619.04   19.40
   3  -4  -1  560.34   20.60
  -3  -4   1  603.74   19.70
   3   4  -1  611.84   18.90
   3   4  -1  601.64   26.10
  -3   4   1  636.84   21.70
   3   4  -1  611.74   22.60
   3   4  -1  619.94   18.80
  -3   4   1  621.24   19.30
  -3   4   1  632.34   23.90
   3   4  -1  669.43   21.30
  -3   4   1  604.74   19.10
   2  -4  -1   17.90    1.40
  -2  -4   1   15.80    2.30
  -2  -4   1   14.30    1.60
   2  -4  -1   16.40    1.90
   2  -4  -1   14.70    2.20
  -2  -4   1   15.10    2.80
   2  -4  -1   18.70    2.70
  -2  -4   1   16.60    0.90
  -2  -4   1   16.10    0.80
   2  -4  -1   15.50    1.90
   2  -4  -1   16.60    1.10
   2  -4  -1   12.30    2.50
  -2  -4   1   15.90    1.20
   2  -4  -1   13.50    1.10
   2  -4  -1   15.00    2.20
  -2  -4   1   11.90    3.50
   2  -4  -1   16.80    1.70
   2  -4  -1   15.20    1.10
  -2  -4   1   14.20    2.20
  -2  -4   1   17.60    0.90
  -2   4   1   14.70    1.10
   2   4  -1   15.00    1.30
   2   4  -1   13.60    0.90
  -2   4   1   13.90    2.00
   2   4  -1   13.50    0.80
  -2   4   1   14.60    2.30
  -2   4   1   14.60    2.80
   2   4  -1   16.00    2.30
   2   4  -1   16.40    1.80
   2   4  -1   16.30    1.80
  -1  -4   1   76.09    4.50
   1  -4  -1   71.49    4.90
   1  -4  -1   75.09    2.90
  -1  -4   1   79.39    3.00
  -1  -4   1   76.69    4.60
  -1  -4   1   77.39    5.70
   1  -4  -1   75.89    5.90
   1  -4  -1   71.79    4.00
   1  -4  -1   76.19    5.50
  -1  -4   1   76.79    4.80
   1  -4  -1   73.89    2.80
   1  -4  -1   74.39    3.30
   1  -4  -1   64.49    3.90
   1  -4  -1   75.89    4.40
  -1  -4   1   67.39    6.40
   1   4  -1   82.49    4.10
   1   4  -1   78.79    3.50
  -1   4   1   75.99    2.90
  -1   4   1   76.49    3.00
  -1   4   1   70.89    5.80
  -1   4   1   72.29    5.60
  -1   4   1   77.29    5.70
  -1   4   1   77.49    4.40
  -1   4   1   75.29    2.90
   0  -4  -1  840.72   27.50
   0  -4   1  893.51   26.80
   0  -4   1  825.52   28.70
   0  -4  -1  853.41   27.70
   0  -4  -1  824.02   29.50
   0  -4  -1  794.52   26.10
   0  -4  -1  838.32   24.60
   0  -4   1  723.23   27.00
   0  -4  -1  843.82   25.60
   0  -4  -1  860.71   25.60
   0  -4   1  812.42   30.50
   0  -4  -1  858.41   24.60
   0  -4   1  848.82   25.20
   0   4   1  978.70   28.20
   0   4   1  879.01   26.10
   0   4  -1  865.71   28.00
   0   4   1  853.01   26.00
   0   4   1  931.71   32.20
   0   4   1  866.01   29.90
   0   4   1  875.51   26.10
   0   4   1  851.11   27.60
   0   4   1  842.62   26.00
  -1  -4  -1  337.97   13.30
   1  -4   1  330.87   14.10
  -1  -4  -1  353.76   13.50
   1  -4   1  329.07   11.90
  -1  -4  -1  320.57   11.90
  -1  -4  -1  327.67   11.50
  -1  -4  -1  348.47   17.70
   1  -4   1  339.97   10.00
  -1  -4  -1  334.07   10.30
  -1  -4  -1  327.17   15.10
  -1  -4  -1  346.47   10.40
   1  -4   1  335.67   13.60
   1  -4   1  352.96   12.60
   1  -4   1  331.47   11.10
  -1  -4  -1  334.07   11.10
   1  -4   1  322.07   10.60
   1  -4   1  345.07   10.00
   1  -4   1  326.67   12.30
   1   4   1  332.17   13.80
  -1   4  -1  336.77   10.20
  -1   4  -1  336.67   10.20
   1   4   1  343.47   10.60
   1   4   1  360.76   10.70
  -1   4  -1  340.27   14.40
   1   4   1  357.36   10.90
   1   4   1  358.56   17.10
   1   4   1  342.37   12.10
   1   4   1  334.87   10.60
   1   4   1  352.26   11.90
  -1   4  -1  341.47   12.80
  -2  -4  -1  117.59    9.50
  -2  -4  -1   99.09    3.80
  -2  -4  -1  100.59    3.60
  -2  -4  -1   92.49    6.40
  -2  -4  -1   91.19    5.80
   2  -4   1   93.79    5.80
   2  -4   1  105.39    3.50
  -2  -4  -1  106.69    7.50
  -2  -4  -1   95.19    4.50
   2  -4   1  101.39    3.50
   2  -4   1  108.69    5.90
   2  -4   1  108.19    5.10
  -2  -4  -1   93.59    5.60
   2  -4   1  101.79    4.70
   2  -4   1  102.79    3.60
  -2  -4  -1  103.59    3.80
  -2  -4  -1   96.59    3.70
   2  -4   1  100.09    3.70
   2  -4   1   99.29    5.30
   2  -4   1  104.19    5.70
  -2  -4  -1   96.89    4.30
   2  -4   1  102.39    6.00
  -2   4  -1  101.19    6.40
   2   4   1  103.09    3.70
   2   4   1  101.89    4.50
  -2   4  -1  101.49    5.50
   2   4   1   86.19    8.00
  -2   4  -1   99.29    3.60
   2   4   1   98.69    3.80
   2   4   1  100.99    6.40
  -2   4  -1  101.49    3.50
   2   4   1  103.69    4.40
   2   4   1  101.79    4.60
   3  -4   1  417.36   18.50
   3  -4   1  442.96   14.40
   3  -4   1  431.26   13.20
   3  -4   1  428.66   13.30
  -3  -4  -1  421.46   13.80
   3  -4   1  437.96   13.40
   3  -4   1  435.26   15.50
  -3  -4  -1  376.46   16.50
  -3  -4  -1  428.06   13.30
  -3  -4  -1  431.16   22.10
   3  -4   1  439.46   19.90
  -3  -4  -1  413.26   13.30
   3  -4   1  396.46   15.60
   3  -4   1  424.76   17.60
   3  -4   1  427.66   13.60
  -3  -4  -1  394.36   13.40
  -3  -4  -1  445.56   19.40
  -3  -4  -1  433.46   13.40
  -3  -4  -1  438.16   13.40
  -3  -4  -1  405.26   16.40
  -3  -4  -1  444.96   18.60
   3   4   1  476.15   19.40
  -3   4  -1  467.95   14.10
   3   4   1  447.96   14.10
   3   4   1  447.26   22.00
  -3   4  -1  412.16   13.90
  -3   4  -1  461.05   16.60
   3   4   1  449.56   14.90
   3   4   1  439.76   14.20
  -3   4  -1  452.85   17.80
   3   4   1  472.85   15.90
  -4  -4  -1  123.19    4.70
  -4  -4  -1  122.89    4.80
   4  -4   1  120.09    4.70
   4  -4   1  122.29    8.80
   4  -4   1  108.09    9.20
   4  -4   1  118.69    4.90
  -4  -4  -1  118.59    9.00
   4  -4   1  128.19    5.10
   4  -4   1  120.69    4.90
  -4  -4  -1  134.99   11.70
   4  -4   1  118.09    8.30
  -4  -4  -1  124.09    4.90
   4  -4   1  122.29    6.50
  -4  -4  -1  126.09    4.80
  -4  -4  -1  120.99    5.10
   4  -4   1  117.19    6.20
  -4  -4  -1  114.99    7.10
  -4  -4  -1  128.09    8.20
   4   4   1  125.19   11.00
   4   4   1  128.39    4.90
   4   4   1  124.19    6.70
   4   4   1  132.29    5.10
   4   4   1  128.49    9.10
  -4   4  -1  123.69    4.90
  -4   4  -1  116.29    4.70
  -4   4  -1  121.79    6.70
   4   4   1  125.19    5.40
  -4   4  -1  129.19    7.60
  -5  -4  -1  299.87   16.90
   5  -4   1  297.07   10.60
   5  -4   1  329.97   17.40
   5  -4   1  293.87   15.60
   5  -4   1  313.87   13.00
   5  -4   1  307.77   12.40
  -5  -4  -1  305.97   11.00
   5  -4   1  316.77   11.00
  -5  -4  -1  322.97   10.70
  -5  -4  -1  338.27   14.00
  -5  -4  -1  308.37   15.40
   5  -4   1  297.07   10.70
  -5  -4  -1  296.87   10.60
  -5  -4  -1  299.77   19.50
  -5  -4  -1  307.17   10.60
   5  -4   1  303.37   18.20
   5  -4   1  299.37   10.50
  -5  -4  -1  308.87   10.40
  -5   4  -1  316.97   10.90
   5   4   1  328.47   13.80
   5   4   1  312.87   11.20
   5   4   1  327.97   10.80
  -5   4  -1  320.17    9.70
   5   4   1  313.67    9.80
  -5   4  -1  313.67   10.70
   5   4   1  335.67   17.30
  -5   4  -1  304.77    9.80
   5   4   1  273.17   18.30
  -5   4  -1  319.07   14.10
   5   4   1  305.47   10.70
  -5   4  -1  331.07   13.20
  -6  -4  -1  296.87   10.90
   6  -4   1  273.67   10.00
   6  -4   1  285.07   10.30
  -6  -4  -1  281.77   10.20
  -6  -4  -1  264.37   15.10
  -6  -4  -1  279.47   19.40
   6  -4   1  257.57   16.70
   6  -4   1  289.37   12.70
  -6  -4  -1  248.18   12.60
   6  -4   1  293.87   10.30
   6  -4   1  269.07   18.70
  -6  -4  -1  286.07   10.10
  -6  -4  -1  280.07    9.90
   6  -4   1  311.57   13.10
  -6   4  -1  352.86   11.30
  -6   4  -1  299.17   13.80
   6   4   1  251.97   13.30
   6   4   1  288.07   10.70
  -6   4  -1  301.97   12.80
  -6   4  -1  293.17   10.60
   6   4   1  293.67    9.50
   6   4   1  294.47   10.90
   6   4   1  289.07   17.20
   7  -4   1   64.89    4.00
  -7  -4  -1   67.79    3.60
  -7  -4  -1   73.29   10.40
   7  -4   1   58.89    9.40
  -7  -4  -1   67.19    7.20
   7  -4   1   67.59    4.00
   7  -4   1   67.59    5.70
  -7  -4  -1   66.79    3.80
  -7  -4  -1   60.59    3.60
   7  -4   1   61.79    3.70
  -7   4  -1   68.29    3.30
   7   4   1   72.49    4.20
   7   4   1   70.29    3.20
   7   4   1   67.49    3.30
  -7   4  -1   76.19    5.40
  -7   4  -1   72.29    3.60
   7   4   1   71.59    8.70
  -7   4  -1   72.19    4.10
  -7   4  -1   67.99    3.80
   7   4   1   73.59    6.50
  -8  -4  -1    1.60    1.00
   8  -4   1    0.50    1.40
  -8  -4  -1   -1.70    1.60
   8  -4   1    3.40    1.30
   8  -4   1   -0.10    1.00
   8  -4   1    1.10    1.00
   8  -4   1    0.00    3.90
  -8  -4  -1    1.60    0.80
  -8   4  -1    1.50    1.00
  -8   4  -1    0.80    1.40
  -8   4  -1    1.20    1.60
   8   4   1   -3.40    2.90
  -8   4  -1   -0.80    0.80
   8   4   1    1.20    0.70
  -8   4  -1    1.20    0.80
  -8   4  -1    0.00    0.70
   8   4   1    2.00    1.00
  -9  -4  -1  179.68    7.90
  -9  -4  -1  176.98   19.20
  -9  -4  -1  157.78    8.00
  -9  -4  -1  180.08    7.90
   9  -4   1  176.98    8.10
   9  -4   1  163.38   15.30
   9  -4   1  174.08    7.70
   9   4   1  174.58   15.10
  -9   4  -1  178.28    7.90
  -9   4  -1  176.48    8.00
  -9   4  -1  192.78    7.50
  -9   4  -1  185.48    7.60
   9   4   1  180.78    7.20
  -9  -5   1    4.20    2.60
  -9  -5   1    4.40    1.40
   9  -5  -1    1.00    1.90
   9   5  -1    4.90    1.50
  -9   5   1    3.00    1.30
  -9   5   1    2.90    1.00
  -8  -5   1   77.49    9.00
   8  -5  -1   79.59    4.70
  -8  -5   1   82.79    4.20
  -8  -5   1   71.69   10.80
   8  -5  -1   79.39    7.10
   8  -5  -1   73.69   11.70
  -8  -5   1   75.09    4.50
   8  -5  -1   87.39    4.60
  -8  -5   1   84.89    4.30
  -8   5   1   86.89    6.40
   8   5  -1   87.49    9.90
   8   5  -1   88.49    4.60
  -8   5   1   79.39    3.80
  -8   5   1   80.29    3.60
   8   5  -1  104.59   14.50
  -8   5   1   85.89    4.90
  -8   5   1   86.69    4.60
  -7  -5   1  191.98    8.50
  -7  -5   1  200.38    9.20
   7  -5  -1  203.28   11.20
   7  -5  -1  219.28   13.70
  -7  -5   1  225.28   14.40
   7  -5  -1  180.28    7.60
  -7  -5   1  185.28    7.80
   7  -5  -1  194.38    8.80
   7  -5  -1  190.28   15.10
  -7  -5   1  188.98    7.50
   7  -5  -1  190.28    8.30
  -7   5   1  196.98   10.70
   7   5  -1  202.88    8.20
  -7   5   1  210.68    8.40
   7   5  -1  209.18   19.50
  -7   5   1  196.18    6.90
  -7   5   1  213.88    7.60
   6  -5  -1   29.00    2.40
  -6  -5   1   33.40    2.20
   6  -5  -1   34.20    5.00
  -6  -5   1   32.80    2.40
  -6  -5   1   30.40    5.70
  -6  -5   1   27.60    1.70
   6  -5  -1   24.20    5.90
   6  -5  -1   27.50    2.30
   6  -5  -1   30.60    2.60
  -6  -5   1   28.00    6.40
  -6  -5   1   27.50    1.90
   6  -5  -1   33.50    4.10
  -6  -5   1   26.90    3.60
   6  -5  -1   27.80    2.20
  -6   5   1   29.90    2.40
   6   5  -1   24.50    5.10
  -6   5   1   32.40    4.50
   6   5  -1   31.70    2.40
  -6   5   1   29.00    2.20
   6   5  -1   26.50    3.60
   6   5  -1   34.30    7.10
  -6   5   1   34.70    3.80
  -5  -5   1  166.98    6.40
   5  -5  -1  186.38   10.80
   5  -5  -1  163.28   12.00
  -5  -5   1  162.38    6.40
  -5  -5   1  172.28    6.70
   5  -5  -1  152.98    7.90
   5  -5  -1  167.28    6.70
  -5  -5   1  169.48    6.00
  -5  -5   1  177.38   14.90
  -5  -5   1  156.68    6.30
   5  -5  -1  157.98    6.50
   5  -5  -1  172.48    6.40
  -5  -5   1  170.68   11.00
   5  -5  -1  171.98    7.10
   5   5  -1  170.58    6.70
   5   5  -1  174.18    6.50
  -5   5   1  176.18    6.80
   5   5  -1  166.18   10.70
   5   5  -1  173.78    8.70
  -5   5   1  161.78    6.50
   5   5  -1  164.98   12.40
  -5   5   1  174.18    9.00
  -4  -5   1  170.98    6.90
   4  -5  -1  171.38    6.60
  -4  -5   1  175.58   10.40
   4  -5  -1  164.28    7.80
   4  -5  -1  179.08   10.10
   4  -5  -1  181.38    6.50
   4  -5  -1  157.68    7.90
  -4  -5   1  177.88    6.60
   4  -5  -1  188.68    9.70
  -4  -5   1  160.98    9.20
   4  -5  -1  165.78   11.40
  -4  -5   1  172.98   11.70
   4  -5  -1  169.98    6.90
  -4  -5   1  173.58    5.90
  -4  -5   1  174.18    5.90
   4  -5  -1  159.58    7.10
   4  -5  -1  180.18   11.70
  -4  -5   1  176.58    6.30
   4  -5  -1  171.58    6.20
  -4   5   1  189.58    6.80
   4   5  -1  186.38    8.70
   4   5  -1  151.28   10.70
   4   5  -1  183.58    9.90
  -4   5   1  189.28    9.30
   4   5  -1  183.88    7.00
  -4   5   1  192.58    7.00
   4   5  -1  184.88    6.50
  -4   5   1  190.48   11.30
   4   5  -1  187.98    6.40
   3  -5  -1  125.39    8.40
  -3  -5   1  124.69   11.20
   3  -5  -1  139.79    5.00
  -3  -5   1  128.89    5.20
   3  -5  -1  125.19    7.50
   3  -5  -1  134.59    6.30
  -3  -5   1  113.69    7.60
   3  -5  -1  132.29    6.60
   3  -5  -1  140.89    5.50
  -3  -5   1  135.39    7.90
   3  -5  -1  134.79    9.10
   3  -5  -1  155.98    8.70
  -3  -5   1  137.69    4.90
  -3  -5   1  145.59    4.50
   3  -5  -1  136.39    5.40
  -3  -5   1  142.79    4.50
   3  -5  -1  138.49    5.10
  -3  -5   1  134.19    6.00
  -3  -5   1  138.99    9.80
   3  -5  -1  144.59    7.00
  -3   5   1  132.09    7.30
  -3   5   1  140.49    9.20
  -3   5   1  143.99    5.40
   3   5  -1  149.79    4.90
   3   5  -1  138.69    5.70
  -3   5   1  144.59    5.30
   3   5  -1  143.59    6.90
   3   5  -1  141.79    4.90
   3   5  -1  158.18    8.30
  -2  -5   1  173.08   10.70
   2  -5  -1  178.58    8.70
   2  -5  -1  170.98    7.90
  -2  -5   1  194.08    9.20
  -2  -5   1  175.98    5.80
   2  -5  -1  178.78    8.30
   2  -5  -1  186.98    9.50
  -2  -5   1  174.88    5.70
   2  -5  -1  183.38    6.50
   2  -5  -1  195.88   10.20
  -2  -5   1  171.28    6.30
   2  -5  -1  184.68    7.40
   2  -5  -1  181.08   13.60
   2  -5  -1  180.48    9.30
  -2  -5   1  178.18    7.60
   2  -5  -1  183.68    6.30
  -2   5   1  188.08   11.00
  -2   5   1  189.18    8.80
  -2   5   1  182.68    6.50
   2   5  -1  196.38    7.20
  -2   5   1  191.08    6.40
  -2   5   1  191.38    6.70
  -1  -5   1 1248.78   40.40
  -1  -5   1 1282.47   38.90
  -1  -5   1 1163.78   39.20
   1  -5  -1 1236.58   36.70
   1  -5  -1 1269.77   40.00
  -1  -5   1 1207.48   36.00
  -1  -5   1 1245.18   42.70
   1  -5  -1 1252.97   39.60
   1  -5  -1 1283.17   38.90
  -1  -5   1 1193.98   36.90
   1  -5  -1 1226.98   36.80
   1  -5  -1 1156.28   42.00
   1  -5  -1 1246.68   37.50
   1  -5  -1 1176.78   38.60
   1  -5  -1 1241.78   37.90
   1  -5  -1 1425.06   44.10
  -1   5   1 1265.67   44.20
  -1   5   1 1263.37   37.50
  -1   5   1 1292.67   40.30
  -1   5   1 1294.87   43.30
  -1   5   1 1244.38   37.50
  -1   5   1 1254.17   37.40
  -1   5   1 1315.67   42.30
  -1   5   1 1245.98   37.30
   1   5  -1 1272.27   39.70
   0  -5  -1   72.99    6.30
   0  -5   1   73.69    5.00
   0  -5  -1   67.89    5.00
   0  -5  -1   66.19    4.00
   0  -5  -1   68.89    2.70
   0  -5  -1   72.39    3.50
   0  -5  -1   67.39    3.60
   0  -5  -1   73.89    2.80
   0  -5   1   81.59    7.10
   0  -5   1   55.49    5.20
   0  -5   1   72.79    3.20
   0  -5  -1   74.89    7.30
   0  -5   1   65.89    4.20
   0  -5   1   73.19    4.50
   0  -5  -1   66.89    4.30
   0   5   1   70.19    2.80
   0   5   1   76.99    4.30
   0   5   1   72.19    2.70
   0   5   1   71.09    2.60
   0   5  -1   74.59    4.50
   0   5   1   71.69    6.70
   0   5   1   70.79    2.70
   0   5   1   78.39    5.00
   0   5   1   73.29    4.40
  -1  -5  -1  327.17   10.10
   1  -5   1  315.37    9.70
   1  -5   1  307.67   11.70
  -1  -5  -1  346.97   17.90
  -1  -5  -1  312.97   10.80
   1  -5   1  300.97   12.30
  -1  -5  -1  314.57    9.90
   1  -5   1  297.87   12.40
  -1  -5  -1  331.17   13.70
   1  -5   1  319.07   15.30
  -1  -5  -1  311.17   12.70
  -1  -5  -1  330.97   12.20
   1  -5   1  314.17   13.80
   1  -5   1  322.17    9.70
  -1  -5  -1  328.97   15.80
  -1  -5  -1  310.77   11.50
   1  -5   1  320.47   10.90
   1   5   1  333.07   10.20
   1   5   1  331.47   12.10
   1   5   1  326.77   10.10
   1   5   1  319.07   17.10
   1   5   1  331.07   10.20
   1   5   1  332.27   13.50
   1   5   1  322.97   11.90
  -1   5  -1  316.87   12.70
   1   5   1  330.87   10.10
   2  -5   1  163.08    7.30
  -2  -5  -1  180.58    7.00
  -2  -5  -1  185.68    6.70
  -2  -5  -1  168.48    8.40
   2  -5   1  174.28    6.10
   2  -5   1  180.48    6.00
  -2  -5  -1  172.38   11.10
  -2  -5  -1  190.18   13.50
  -2  -5  -1  182.28    9.60
   2  -5   1  182.98    8.30
   2  -5   1  174.28    7.40
   2  -5   1  171.18    7.10
   2  -5   1  186.78    8.20
  -2  -5  -1  176.78    6.00
   2  -5   1  189.88    9.30
  -2  -5  -1  174.18    6.10
   2   5   1  184.28    7.60
  -2   5  -1  186.18    8.90
   2   5   1  195.78    6.50
   2   5   1  187.48    6.40
  -2   5  -1  188.18    6.10
  -2   5  -1  194.58   10.50
   2   5   1  203.28   13.40
   2   5   1  187.68    6.30
   2   5   1  198.88    9.90
   2   5   1  188.88    6.50
   2   5   1  190.88    7.60
   3  -5   1   46.40    3.70
   3  -5   1   47.00    3.30
   3  -5   1   48.10    2.00
  -3  -5  -1   42.20    4.70
  -3  -5  -1   47.70    2.40
  -3  -5  -1   43.90    2.60
   3  -5   1   42.60    4.40
   3  -5   1   43.90    3.20
   3  -5   1   47.40    4.50
  -3  -5  -1   41.80    2.40
   3  -5   1   44.20    2.10
  -3  -5  -1   47.30    5.70
  -3  -5  -1   40.40    2.40
  -3  -5  -1   41.60    6.80
   3  -5   1   41.60    4.60
  -3  -5  -1   44.90    4.30
   3  -5   1   49.00    4.20
   3  -5   1   49.50    2.40
  -3  -5  -1   43.30    2.60
  -3  -5  -1   43.10    2.30
   3  -5   1   49.20    2.50
  -3  -5  -1   38.70    4.10
   3   5   1   49.30    4.90
   3   5   1   48.30    2.40
  -3   5  -1   47.60    2.40
  -3   5  -1   52.09    4.20
  -3   5  -1   46.30    4.80
   3   5   1   52.39    2.40
   3   5   1   45.40    3.20
   3   5   1   47.40    6.70
   3   5   1   49.80    3.10
  -3   5  -1   46.10    2.10
   4  -5   1  308.17    9.90
   4  -5   1  316.27   10.50
  -4  -5  -1  309.77   20.10
  -4  -5  -1  316.87   14.60
  -4  -5  -1  297.67   10.60
   4  -5   1  304.57   10.10
   4  -5   1  287.47   11.70
  -4  -5  -1  286.87   16.20
   4  -5   1  295.77   15.20
  -4  -5  -1  303.67   10.00
   4  -5   1  279.87   14.90
  -4  -5  -1  302.07   17.80
  -4  -5  -1  299.77   10.20
   4  -5   1  299.67   10.30
  -4  -5  -1  320.77   10.30
   4  -5   1  306.57   13.00
  -4  -5  -1  301.87   10.20
   4  -5   1  291.57   15.90
   4   5   1  317.87   10.60
  -4   5  -1  303.07   13.10
   4   5   1  313.17   12.20
   4   5   1  281.97   18.90
  -4   5  -1  324.67   10.30
   4   5   1  318.87   15.80
   4   5   1  312.97   11.40
  -4   5  -1  344.57   15.20
   4   5   1  306.07   10.40
  -4   5  -1  311.17   10.40
   5  -5   1    7.80    3.00
   5  -5   1    9.00    1.40
  -5  -5  -1    7.90    1.30
   5  -5   1   11.10    2.30
   5  -5   1    8.60    1.20
  -5  -5  -1    6.50    1.00
  -5  -5  -1    9.70    2.90
  -5  -5  -1    8.00    1.20
   5  -5   1    3.40    3.00
  -5  -5  -1    7.80    4.10
   5  -5   1   11.00    1.40
  -5  -5  -1   11.10    1.70
  -5  -5  -1   10.30    1.50
   5  -5   1    9.10    1.50
  -5  -5  -1   11.50    3.70
   5   5   1   12.60    1.60
  -5   5  -1   14.20    3.00
  -5   5  -1   12.30    1.50
   5   5   1   10.30    3.40
  -5   5  -1    9.20    1.20
  -5   5  -1    8.30    2.50
   5   5   1   10.90    1.70
   5   5   1   11.30    2.30
  -6  -5  -1   14.80    1.90
   6  -5   1   13.50    4.00
  -6  -5  -1   10.90    1.90
   6  -5   1   15.10    1.80
  -6  -5  -1   12.50    5.10
   6  -5   1   13.30    1.90
  -6  -5  -1   11.20    1.40
   6  -5   1   13.90    1.80
   6  -5   1   13.50    1.80
  -6  -5  -1   14.40    1.90
  -6  -5  -1   14.80    1.80
  -6  -5  -1   10.30    4.10
   6  -5   1   16.30    2.70
  -6   5  -1   15.20    1.50
   6   5   1   14.60    3.20
   6   5   1   14.30    4.20
  -6   5  -1   12.80    3.10
  -6   5  -1   13.90    1.80
   6   5   1   12.20    1.90
  -6   5  -1   12.00    2.70
  -7  -5  -1   37.10    5.60
  -7  -5  -1   29.10    2.60
   7  -5   1   39.60    7.30
   7  -5   1   29.00    3.90
  -7  -5  -1   33.80    2.40
   7  -5   1   30.40    2.60
   7  -5   1   33.50    2.60
  -7  -5  -1   36.50    2.60
  -7  -5  -1   31.70    7.10
   7  -5   1   28.30    2.70
  -7   5  -1   43.70    4.10
  -7   5  -1   39.00    4.90
   7   5   1   35.40    2.90
  -7   5  -1   44.00    3.00
  -8  -5  -1  276.37   16.90
  -8  -5  -1  283.37   10.50
   8  -5   1  280.47   14.30
   8  -5   1  280.07   10.50
   8  -5   1  263.47   13.70
   8  -5   1  248.68   18.50
   8   5   1  226.18   18.20
  -8   5  -1  280.47   13.20
   8   5   1  288.47   11.00
  -8   5  -1  264.57   10.10
  -8   5  -1  309.47    9.70
  -8   5  -1  270.47   10.50
   8   5   1  242.58    8.60
   9  -5   1    0.80    1.80
  -9  -5  -1   -1.40    2.30
   9   5   1   -0.70    0.90
  -8  -6   1   36.80    7.00
  -8  -6   1   35.10    2.50
   8  -6  -1   33.60    3.10
  -8  -6   1   39.00    3.00
   8   6  -1   43.10    3.30
   8   6  -1   21.00    9.80
   7  -6  -1   -0.10    0.90
  -7  -6   1    1.00    0.60
   7  -6  -1    1.50    1.00
  -7  -6   1    1.90    2.30
  -7  -6   1    2.10    0.80
  -7  -6   1   -0.40    0.70
   7  -6  -1    2.40    0.90
   7  -6  -1    1.50    1.60
   7  -6  -1   -0.60    5.70
   7   6  -1    1.60    4.90
  -7   6   1    1.30    0.90
   7   6  -1    0.60    1.00
  -7   6   1    0.70    0.90
  -6  -6   1  116.79   13.30
  -6  -6   1  114.19    9.80
  -6  -6   1  119.29   10.80
   6  -6  -1  111.19    4.90
  -6  -6   1  113.79    5.30
   6  -6  -1  112.99    8.00
   6  -6  -1  111.89    5.20
  -6  -6   1  112.89    5.10
  -6  -6   1  114.59    4.70
   6  -6  -1  120.49    5.80
   6  -6  -1  123.79   11.20
   6   6  -1  114.09    5.30
  -6   6   1  103.19    7.20
   6   6  -1  109.49    8.80
  -6   6   1  108.99    4.90
   6   6  -1  103.29   10.20
  -6   6   1  111.49    5.10
   5  -6  -1   17.00    1.70
   5  -6  -1   19.20    1.90
  -5  -6   1   20.90    4.50
   5  -6  -1   14.40    4.90
  -5  -6   1   19.50    4.40
   5  -6  -1   14.70    2.90
   5  -6  -1   20.50    1.90
   5  -6  -1   16.80    3.70
  -5  -6   1   21.70    6.60
   5  -6  -1   19.70    3.20
  -5  -6   1   18.30    1.70
   5  -6  -1   17.10    2.30
  -5  -6   1   19.40    1.30
  -5  -6   1   22.10    1.80
  -5  -6   1   16.30    1.40
   5   6  -1   23.00    1.60
   5   6  -1   20.70    2.80
  -5   6   1   16.80    1.70
   5   6  -1   21.30    3.80
  -5   6   1   19.90    1.80
   5   6  -1   16.90    1.90
  -5   6   1   26.50    3.90
   5   6  -1   20.50    4.20
  -4  -6   1   92.59    4.70
   4  -6  -1   90.79    4.20
   4  -6  -1   89.09    5.30
   4  -6  -1   91.49    5.10
  -4  -6   1  101.99   11.30
  -4  -6   1   90.69    3.10
  -4  -6   1   86.29    3.80
  -4  -6   1   91.29    7.40
   4  -6  -1   93.39    4.50
   4  -6  -1   91.59    3.70
  -4  -6   1   91.79    3.20
   4  -6  -1   72.09    7.30
  -4  -6   1   90.29    4.20
  -4  -6   1   85.19    3.80
  -4  -6   1   88.99    8.50
   4  -6  -1   93.59    3.90
   4  -6  -1   91.79    7.00
   4  -6  -1   86.79    6.70
   4   6  -1   88.29    4.40
   4   6  -1   90.89    3.50
  -4   6   1   85.99    7.80
  -4   6   1   88.49    3.80
  -4   6   1   90.59    4.00
   4   6  -1   93.69    5.50
   4   6  -1   94.69    6.80
   4   6  -1   83.29    5.40
  -4   6   1   84.79    6.00
  -3  -6   1  205.28   11.30
  -3  -6   1  212.08    7.50
   3  -6  -1  215.98    7.90
  -3  -6   1  173.18   14.60
   3  -6  -1  219.58   10.80
  -3  -6   1  221.08    7.10
   3  -6  -1  218.78    9.00
  -3  -6   1  212.58    8.70
  -3  -6   1  213.28    7.10
  -3  -6   1  222.48   13.40
   3  -6  -1  221.18   11.60
   3  -6  -1  190.18   11.10
   3  -6  -1  208.78    7.50
   3  -6  -1  204.78    8.00
   3  -6  -1  217.58    9.50
  -3   6   1  219.18    7.60
  -3   6   1  218.88   13.20
  -3   6   1  225.78    7.70
   3   6  -1  228.98    8.50
  -3   6   1  219.18   10.60
  -3   6   1  219.48    7.80
   2  -6  -1   48.30    6.00
  -2  -6   1   56.09    2.20
   2  -6  -1   63.39    4.80
  -2  -6   1   51.89    3.70
  -2  -6   1   53.69    2.20
  -2  -6   1   54.79    2.70
   2  -6  -1   51.59    5.30
   2  -6  -1   42.50    3.80
   2  -6  -1   54.79    3.50
   2  -6  -1   50.99    4.20
   2  -6  -1   61.49    2.70
  -2  -6   1   45.30    4.70
  -2  -6   1   51.19    5.80
   2  -6  -1   55.89    2.80
   2  -6  -1   56.99    3.60
  -2   6   1   54.09    6.10
   2   6  -1   53.79    3.30
  -2   6   1   48.20    2.20
  -2   6   1   55.79    2.40
  -2   6   1   49.70    2.20
  -2   6   1   52.89    4.40
  -2   6   1   47.60    2.30
  -1  -6   1  119.69    6.40
  -1  -6   1  129.89    7.80
   1  -6  -1  119.39    5.80
  -1  -6   1  128.39   11.00
   1  -6  -1  120.39    5.50
  -1  -6   1  122.29   10.50
   1  -6  -1  126.09    4.80
  -1  -6   1  134.49    7.20
   1  -6  -1  126.89    4.60
  -1  -6   1  130.29    4.10
   1  -6  -1  126.89    9.20
   1  -6  -1  122.49    6.20
   1  -6  -1  125.29    6.50
   1  -6  -1  136.59    9.20
  -1  -6   1  125.59    4.10
  -1  -6   1  127.49    5.00
   1  -6  -1  124.89    6.10
   1  -6  -1  131.49    5.70
  -1   6   1  135.09    7.20
  -1   6   1  125.39    4.30
  -1   6   1  126.49    4.20
  -1   6   1  125.39    4.20
   1   6  -1  132.79    6.60
  -1   6   1  125.59    4.30
   0  -6  -1  428.36   16.40
   0  -6  -1  466.55   14.50
   0  -6   1  467.85   13.90
   0  -6  -1  460.35   18.40
   0  -6  -1  522.65   22.90
   0  -6  -1  455.75   15.40
   0  -6   1  473.15   13.90
   0  -6   1  442.16   16.80
   0  -6  -1  421.16   15.90
   0  -6   1  478.65   18.10
   0  -6   1  476.65   22.30
   0  -6  -1  478.15   20.90
   0  -6   1  454.85   14.90
   0  -6  -1  474.95   15.10
   0  -6   1  477.75   16.90
   0   6   1  470.85   13.70
   0   6  -1  470.05   17.20
   0   6   1  473.75   17.10
   0   6   1  441.36   13.60
   0   6   1  446.16   13.70
   1  -6   1  155.28    7.90
   1  -6   1  157.28    5.30
   1  -6   1  158.98    5.30
   1  -6   1  179.28   10.90
  -1  -6  -1  142.69   12.20
  -1  -6  -1  161.28    6.40
  -1  -6  -1  160.08    5.50
  -1  -6  -1  158.38    5.60
   1  -6   1  179.78   10.00
  -1  -6  -1  142.49    6.60
   1  -6   1  156.48    6.30
   1  -6   1  166.68    7.50
  -1  -6  -1  163.18    7.50
  -1  -6  -1  149.29    8.80
  -1  -6  -1  163.48   10.80
  -1  -6  -1  153.58    7.10
   1   6   1  164.28    5.30
   1   6   1  170.48    7.70
   1   6   1  170.28    5.20
   1   6   1  164.88    7.50
   1   6   1  148.59   11.50
   1   6   1  163.28    5.30
   1   6   1  170.38    5.30
   1   6   1  152.58    6.80
  -1   6  -1  167.08    8.30
   2  -6   1   35.00    3.00
  -2  -6  -1   33.70    6.20
   2  -6   1   34.20    4.20
   2  -6   1   34.40    3.20
   2  -6   1   33.70    1.90
  -2  -6  -1   31.10    2.50
   2  -6   1   33.00    4.00
  -2  -6  -1   33.50    5.00
  -2  -6  -1   30.40    2.20
   2  -6   1   30.10    3.60
   2  -6   1   31.00    2.40
   2  -6   1   34.00    1.90
  -2  -6  -1   31.90    1.90
  -2  -6  -1   30.40    1.70
  -2   6  -1   30.80    3.50
   2   6   1   28.30    2.60
   2   6   1   29.30    1.50
   2   6   1   31.80    1.60
   2   6   1   30.40    5.40
   2   6   1   25.90    2.60
   2   6   1   25.50    3.00
   2   6   1   30.30    1.50
   2   6   1   32.10    1.60
  -3  -6  -1  146.49   13.00
   3  -6   1  129.99    8.00
  -3  -6  -1  134.49    5.70
  -3  -6  -1  137.09   10.60
   3  -6   1  136.09    6.30
   3  -6   1  134.29    5.30
   3  -6   1  136.69    6.70
   3  -6   1  137.39    6.40
  -3  -6  -1  156.38    8.40
  -3  -6  -1  135.19    5.10
   3  -6   1  124.79    8.70
   3  -6   1  133.59    6.80
  -3  -6  -1  131.59    5.20
   3   6   1  142.59   14.30
  -3   6  -1  136.49    4.80
  -3   6  -1  132.59    9.00
   3   6   1  126.79    8.00
   3   6   1  148.09    5.10
   3   6   1  138.99    5.00
  -3   6  -1  139.49    7.90
   3   6   1  140.89    6.50
  -3   6  -1  140.29    4.70
   3   6   1  137.09    5.00
   4  -6   1    6.10    0.90
  -4  -6  -1    6.00    1.20
  -4  -6  -1    3.50    2.40
   4  -6   1    5.70    2.80
  -4  -6  -1    5.10    1.00
  -4  -6  -1    6.20    0.90
   4  -6   1    4.20    2.30
   4  -6   1    3.60    1.00
  -4  -6  -1    2.40    1.00
  -4  -6  -1    6.10    1.10
   4  -6   1    4.20    1.30
   4  -6   1    6.40    0.80
  -4  -6  -1    1.20    2.20
  -4  -6  -1    5.50    2.20
   4  -6   1    5.50    1.80
   4  -6   1    5.70    1.10
   4   6   1    7.40    1.80
  -4   6  -1    5.50    0.90
  -4   6  -1    7.10    2.50
  -4   6  -1    1.70    1.60
   4   6   1    4.80    2.10
   4   6   1    8.90    1.20
   4   6   1    5.00    1.40
  -4   6  -1    6.80    1.00
   5  -6   1   80.29    5.60
   5  -6   1   74.19    7.30
  -5  -6  -1   81.29    4.30
  -5  -6  -1   79.49    4.00
   5  -6   1   80.69    3.50
   5  -6   1   85.59    7.90
  -5  -6  -1   79.29    3.60
   5  -6   1   73.19    3.90
  -5  -6  -1   81.79    4.00
  -5  -6  -1   88.39    7.40
   5  -6   1   74.29    6.70
  -5  -6  -1   75.19    3.70
   5  -6   1   75.29    3.60
  -5  -6  -1   76.89    8.40
   5   6   1   76.09    4.50
  -5   6  -1   81.89    3.70
  -5   6  -1   83.09    8.40
  -5   6  -1   78.89    3.60
   5   6   1   82.99    7.70
   5   6   1   78.39    5.10
  -5   6  -1   77.99    7.00
   6  -6   1  129.29    6.00
   6  -6   1  131.29    8.10
  -6  -6  -1  137.09   11.70
  -6  -6  -1  121.69    9.60
  -6  -6  -1  137.09    6.60
   6  -6   1  152.58    7.00
   6  -6   1  134.99    5.70
  -6  -6  -1  127.99    5.40
  -6  -6  -1  140.19    5.70
   6  -6   1  137.19    6.30
  -6  -6  -1  136.59    6.00
   6  -6   1  131.69   10.80
  -6  -6  -1  143.59   14.70
   6   6   1  156.18    7.10
   6   6   1  144.89    8.10
  -6   6  -1  145.59    9.00
  -6   6  -1  161.98   10.50
   6   6   1  127.49   10.90
  -6   6  -1  147.69    6.10
   7  -6   1   87.59    4.80
  -7  -6  -1   87.69    4.60
   7  -6   1   92.69    6.90
   7  -6   1   72.29    3.90
   7  -6   1   88.49   14.60
  -7  -6  -1   67.49    7.60
  -7  -6  -1   87.79    4.30
  -7   6  -1  100.19    6.60
   7   6   1   88.69   13.00
   7   6   1   89.09    5.20
   6  -7  -1   13.70    2.20
  -6  -7   1   17.80    4.20
   6  -7  -1   14.60    1.50
  -6  -7   1   14.70    1.20
  -6  -7   1   16.50    1.20
   6  -7  -1   14.40    3.50
  -6  -7   1   15.50    2.00
   6   7  -1   16.80    3.90
   6   7  -1    9.10    2.10
  -5  -7   1   36.90    2.40
   5  -7  -1   36.90    5.00
  -5  -7   1   28.40    5.30
   5  -7  -1   36.10    2.90
   5  -7  -1   29.70    6.20
  -5  -7   1   35.90    5.80
  -5  -7   1   36.50    2.60
   5  -7  -1   35.20    2.60
  -5  -7   1   44.10    8.00
   5  -7  -1   39.60    2.10
   5  -7  -1   39.20    4.70
   5  -7  -1   37.10    2.20
   5  -7  -1   33.60    2.80
  -5  -7   1   37.80    2.50
   5   7  -1   37.10    2.90
  -5   7   1   36.50    2.30
   5   7  -1   37.00    1.80
   5   7  -1   35.70    3.20
   5   7  -1   35.40    3.30
   4  -7  -1  178.48   10.70
   4  -7  -1  179.38    8.40
   4  -7  -1  183.68    7.30
  -4  -7   1  173.18   15.90
  -4  -7   1  172.78    7.50
   4  -7  -1  174.48    9.70
   4  -7  -1  173.58    6.90
  -4  -7   1  177.58    6.50
   4  -7  -1  177.08    7.60
   4  -7  -1  175.18   10.40
  -4  -7   1  176.58    6.60
  -4  -7   1  177.18    6.90
  -4  -7   1  186.98   12.60
  -4   7   1  189.28   10.30
   4   7  -1  188.58    7.70
  -4   7   1  177.28    6.50
  -4   7   1  177.88    6.30
  -3  -7   1  113.49   12.10
   3  -7  -1  116.09    5.50
  -3  -7   1  114.99    9.80
   3  -7  -1  124.69    8.70
   3  -7  -1  114.39    6.90
   3  -7  -1  116.09    7.10
   3  -7  -1  113.09    5.10
  -3  -7   1  114.39    8.30
  -3  -7   1  116.29    4.50
   3  -7  -1  111.99    4.80
  -3  -7   1  111.09    4.40
  -3  -7   1  119.49    4.90
  -3   7   1  118.99    4.40
  -3   7   1  137.59    9.00
  -3   7   1  120.09    4.40
  -3   7   1  115.19    4.20
   2  -7  -1  593.84   18.30
  -2  -7   1  526.45   28.80
  -2  -7   1  594.24   17.70
  -2  -7   1  580.14   25.60
   2  -7  -1  564.44   19.60
  -2  -7   1  591.04   17.80
   2  -7  -1  583.84   24.70
   2  -7  -1  604.14   23.30
   2  -7  -1  612.14   18.70
   2  -7  -1  594.24   19.80
  -2  -7   1  605.24   20.50
  -2  -7   1  569.04   22.30
  -2  -7   1  595.24   18.50
  -2   7   1  616.84   18.50
  -2   7   1  627.84   18.60
  -2   7   1  634.44   23.20
   1  -7  -1  144.19    6.10
  -1  -7   1  134.29    5.30
   1  -7  -1  139.89    5.30
  -1  -7   1  139.39    4.60
   1  -7  -1  138.49    5.90
  -1  -7   1  118.79   11.60
  -1  -7   1  107.79    7.10
   1  -7  -1  155.38   10.80
  -1  -7   1  139.59   10.10
   1  -7  -1  135.99    6.50
  -1   7   1  166.38    8.70
   0  -7   1   25.00    2.90
   0  -7  -1   23.40    2.30
   0  -7  -1   21.30    1.60
   0  -7   1   24.20    1.80
   0  -7   1   24.50    4.70
   0  -7  -1   24.20    1.50
   0  -7  -1   21.60    2.20
   0  -7  -1   24.30    4.90
   0  -7  -1   22.20    4.00
   0  -7   1   25.40    1.30
   0  -7   1   25.30    1.20
   0  -7  -1   22.30    2.40
   0  -7   1   24.00    4.00
   0   7  -1   25.10    3.00
   0   7   1   24.70    3.40
   1  -7   1  186.28   11.70
   1  -7   1  150.58    7.90
  -1  -7  -1  161.98    7.50
  -1  -7  -1  195.08   14.00
  -1  -7  -1  170.58    6.10
   1  -7   1  171.38    5.70
   1  -7   1  171.48    6.70
  -1  -7  -1  166.18    6.80
  -1  -7  -1  165.58   11.50
  -1   7  -1  187.58    9.50
   1   7   1  189.78    8.80
   2  -7   1  457.95   14.30
   2  -7   1  450.05   19.10
   2  -7   1  475.35   14.60
   2  -7   1  473.75   16.90
  -2  -7  -1  494.45   26.20
   2  -7   1  449.16   19.50
  -2  -7  -1  455.55   14.40
  -2  -7  -1  439.86   16.00
  -2  -7  -1  470.25   14.60
   2  -7   1  428.96   18.80
   2  -7   1  448.86   15.50
  -2  -7  -1  458.15   22.50
  -2   7  -1  488.05   19.00
   2   7   1  474.85   17.40
  -3  -7  -1   96.09    4.60
  -3  -7  -1   82.39    3.80
   3  -7   1   88.89    3.90
   3  -7   1   93.59    7.50
   3  -7   1   92.39    4.80
  -3  -7  -1   87.99    6.20
   3  -7   1  100.09    7.10
  -3  -7  -1   90.29    9.10
  -3  -7  -1   93.39    4.00
  -3  -7  -1   81.69   10.70
   3  -7   1   96.19    4.20
   3  -7   1   93.19    5.50
   3  -7   1   88.09    5.60
   3   7   1   91.29    4.60
  -3   7  -1   89.59    6.50
   3   7   1   97.49    5.40
   3   7   1   99.19    3.60
   3   7   1   90.59    4.70
   4  -7   1  178.58   15.90
  -4  -7  -1  194.78    7.30
  -4  -7  -1  182.58    7.70
   4  -7   1  197.68   10.50
  -4  -7  -1  197.98   10.90
   4  -7   1  210.18    7.40
   4  -7   1  200.68    7.60
  -4  -7  -1  188.18   13.80
   4   7   1  207.18    6.90
  -4   7  -1  217.28   11.00
   4   7   1  205.18    7.00
   4   7   1  188.78   11.30
   4   7   1  208.88   10.60
  -4   7  -1  203.58    7.00
   4   7   1  213.78    9.00
   5  -7   1  174.28   12.30
   5  -7   1  182.78    7.30
   5  -7   1  187.68   10.10
  -5  -7  -1  185.58   17.60
  -5  -7  -1  190.68    7.30
  -5  -7  -1  176.48   10.80
   5  -7   1  174.78    6.50
  -5  -7  -1  185.38    7.30
  -5  -7  -1  186.08    6.60
   5  -7   1  191.68    7.60
   5   7   1  171.58   12.60
  -5   7  -1  178.38    6.30
   5   7   1  192.78    8.40
  -6  -7  -1   30.00    2.50
  -6  -7  -1   32.50    5.00
  -6  -7  -1   24.80    2.00
   6  -7   1   23.30    3.70
   6  -7   1   27.90    1.80
   6  -7   1   35.10    2.80
   6   7   1   21.10    6.60
   6   7   1   28.30    3.00
   3  -8  -1   17.90    3.50
  -3  -8   1   17.20    1.50
  -3  -8   1   22.70    4.80
   3  -8  -1   20.40    2.10
  -3  -8   1   16.40    3.30
   2  -8  -1    6.20    1.30
  -2  -8   1    8.40    0.80
   2  -8  -1   11.50    3.90
  -2  -8   1    5.30    2.80
  -2  -8   1    5.20    2.40
   2  -8  -1    7.40    2.30
  -2  -8   1   10.50    4.60
  -2   8   1    7.90    2.30
  -1  -8   1   29.00    4.60
  -1  -8   1   31.50    1.70
   1  -8  -1   32.80    5.20
  -1  -8   1   44.50    7.50
   1  -8  -1   34.90    4.90
   1  -8  -1   33.90    2.30
  -1  -8   1   36.40    3.90
  -1   8   1   34.50    3.90
   0  -8  -1  194.68    6.90
   0  -8   1  162.68    7.60
   0  -8   1  194.08   13.80
   0  -8  -1  204.78   13.20
   0  -8   1  193.58    6.30
   0  -8   1  157.28    8.90
   0  -8  -1  197.68   14.10
   0   8   1  223.68   10.70
  -1  -8  -1   87.99    3.70
  -1  -8  -1   86.19    8.80
   1  -8   1   71.49    6.70
  -1  -8  -1   75.99    4.50
   1  -8   1   73.59    7.70
  -1  -8  -1   90.79   10.20
   1  -8   1   87.09    3.40
   1  -8   1   63.59    4.20
   1  -8   1   89.49    5.60
   1   8   1   85.79    5.60
  -1   8  -1   85.79    6.10
  -2  -8  -1   38.50    7.40
  -2  -8  -1   32.80    5.70
  -2  -8  -1   36.30    2.20
   2  -8   1   36.50    4.70
   2  -8   1   33.20    3.30
   2  -8   1   31.70    2.10
   3  -8   1  194.68   10.80
   3  -8   1  158.68    8.20
   3  -8   1  167.48    6.60
  -3  -8  -1  183.08   16.10
  -3  -8  -1  160.38    7.40
  11   0  -2   98.49   17.10
  11   0  -2   73.59   14.20
 -11   0   2   87.39   10.10
 -11   0   2   89.89    5.30
 -11   0   2   86.59    5.30
 -10   0   2    4.10    1.40
  10   0  -2    0.40    4.30
 -10   0   2    5.40    3.10
 -10   0   2    3.40    1.50
 -10   0   2    3.70    2.70
  10   0  -2    0.70    6.90
 -10   0   2    4.10    1.30
 -10   0   2    2.60    1.20
  10   0  -2    5.00    1.70
  -9   0   2  119.89    6.20
  -9   0   2  121.49    6.10
   9   0  -2  122.29    6.10
  -9   0   2  125.99    6.30
  -9   0   2  133.59    6.20
   9   0  -2  127.59    6.10
  -9   0   2  144.89   12.10
   9   0  -2  117.39    6.30
   9   0  -2  118.19   17.20
   9   0  -2  132.49   13.80
   8   0  -2   24.10    2.30
   8   0  -2   17.10    4.00
   8   0  -2   22.70    2.30
  -8   0   2   20.10    2.60
   8   0  -2   22.80    5.60
  -8   0   2   21.50    4.40
   8   0  -2   17.20    6.90
  -8   0   2   21.80    5.30
   8   0  -2   22.70    2.20
  -8   0   2   21.70    2.60
  -8   0   2   20.40    2.20
  -8   0   2   22.30    3.40
  -8   0   2   18.60    2.30
   8   0  -2   19.60    2.40
  -8   0   2   21.80    2.30
  -7   0   2   10.40    3.60
   7   0  -2    6.00    1.30
   7   0  -2    4.10    4.40
  -7   0   2    8.60    2.30
  -7   0   2    9.70    1.70
   7   0  -2    6.60    3.60
   7   0  -2    5.10    1.20
  -7   0   2    4.20    1.10
   7   0  -2    7.90    2.80
  -7   0   2    7.80    1.50
   7   0  -2    4.60    1.20
  -7   0   2    7.70    3.10
  -7   0   2    8.30    1.40
   7   0  -2    8.10    1.50
  -7   0   2    6.70    1.40
   6   0  -2   26.30    2.10
  -6   0   2   26.70    2.10
  -6   0   2   21.60    4.60
  -6   0   2   23.80    2.00
   6   0  -2   22.50    3.50
  -6   0   2   26.30    3.30
  -6   0   2   22.70    4.00
  -6   0   2   26.70    1.80
   6   0  -2   29.10    2.10
   6   0  -2   27.50    2.10
   6   0  -2   26.70    2.10
   6   0  -2   26.80    6.00
   6   0  -2   32.30    8.00
  -6   0   2   25.70    2.20
  -6   0   2   23.10    2.00
  -6   0   2   22.70    2.00
   5   0  -2   18.70    1.60
   5   0  -2   18.50    1.60
  -5   0   2   20.00    1.70
  -5   0   2   20.10    1.80
  -5   0   2   23.00    1.80
   5   0  -2   22.50    3.20
   5   0  -2   21.30    3.00
  -5   0   2   17.00    1.70
  -5   0   2   22.20    2.70
  -5   0   2   19.90    4.00
  -5   0   2   20.60    1.50
   5   0  -2   21.80    1.80
   5   0  -2   21.00    1.80
  -5   0   2   18.70    3.20
   5   0  -2   15.00    4.50
  -4   0   2  139.59    5.30
  -4   0   2  124.99    7.90
   4   0  -2  136.29    5.20
  -4   0   2  131.69    5.20
   4   0  -2  126.89    5.10
   4   0  -2  134.39    9.50
  -4   0   2  134.39    4.90
  -4   0   2  133.19    6.70
   4   0  -2  119.59    5.00
  -4   0   2  129.79    5.10
   4   0  -2  132.29    5.00
   4   0  -2  137.49    7.30
  -4   0   2  129.79    8.10
   4   0  -2  139.29    5.10
   4   0  -2  142.49   10.50
  -4   0   2  130.99    5.00
   4   0  -2  125.59    7.30
  -3   0   2   43.80    2.10
  -3   0   2   42.80    2.20
   3   0  -2   40.70    3.20
   3   0  -2   35.10    4.40
  -3   0   2   40.40    5.00
   3   0  -2   40.10    3.90
   3   0  -2   39.50    2.00
   3   0  -2   42.60    2.50
   3   0  -2   42.90    2.20
   3   0  -2   40.30    2.20
  -3   0   2   44.30    3.90
  -3   0   2   41.10    3.40
  -3   0   2   43.50    2.10
   2   0  -2 1223.58   42.20
  -2   0   2 1318.57   42.70
  -1   0   2 2542.85   77.29
   0   0  -2 3664.33  118.19
   0   0   2 3789.52  119.29
  -1   0  -2   44.90    1.80
  -1   0  -2   44.00    3.60
  -1   0  -2   43.20    1.80
  -1   0  -2   44.70    1.90
   1   0   2   44.10    3.70
  -1   0  -2   48.30    3.70
   1   0   2   43.40    1.80
   1   0   2   44.40    1.90
  -1   0  -2   44.60    2.40
  -1   0  -2   45.30    1.90
   1   0   2   42.80    3.50
   1   0   2   46.30    1.80
   1   0   2   41.50    1.80
  -1   0  -2   41.90    1.80
   1   0   2   43.70    1.80
  -2   0  -2  209.18    7.00
   2   0   2  208.08    6.90
   2   0   2  194.08    9.60
   2   0   2  227.28   10.50
   2   0   2  213.68    6.90
  -2   0  -2  214.58    7.00
   2   0   2  212.68    9.20
  -2   0  -2  207.18    6.80
   2   0   2  215.98    7.00
  -2   0  -2  218.28   10.50
  -2   0  -2  215.58    6.90
  -2   0  -2  201.08    9.70
   2   0   2  209.38    6.80
   2   0   2  208.28    6.90
   2   0   2  211.28    7.00
  -2   0  -2  206.38    6.90
   3   0   2 1254.37   42.60
  -3   0  -2 1323.27   44.90
   3   0   2 1285.07   39.00
   3   0   2 1412.96   45.50
  -4   0  -2   34.90    4.00
   4   0   2   36.10    2.20
  -4   0  -2   33.40    5.50
  -4   0  -2   37.10    2.10
  -4   0  -2   30.20    4.20
   4   0   2   37.10    4.40
   4   0   2   34.40    2.10
   4   0   2   33.00    2.00
  -4   0  -2   35.50    3.30
   4   0   2   37.90    5.70
   4   0   2   36.30    2.10
   4   0   2   32.80    4.00
  -4   0  -2   33.50    2.10
   4   0   2   35.00    2.00
  -4   0  -2   34.60    2.00
  -4   0  -2   34.40    2.10
  -4   0  -2   35.40    2.10
   4   0   2   33.50    2.20
   5   0   2  430.86   21.40
  -5   0  -2  444.56   17.30
  -5   0  -2  452.85   14.70
  -5   0  -2  441.86   14.90
   5   0   2  452.35   15.10
   5   0   2  461.25   14.90
   5   0   2  466.55   15.10
  -5   0  -2  445.96   14.80
   5   0   2  470.75   15.00
  -5   0  -2  453.15   19.60
   5   0   2  474.25   14.80
   5   0   2  467.65   14.60
  -5   0  -2  484.85   22.70
   5   0   2  440.36   20.70
  -5   0  -2  476.95   20.50
  -5   0  -2  457.25   15.00
   5   0   2  418.96   19.60
  -5   0  -2  471.45   14.90
  -6   0  -2  263.37   12.30
   6   0   2  278.37    9.90
  -6   0  -2  271.17   14.60
   6   0   2  280.77    9.90
   6   0   2  267.97   10.00
  -6   0  -2  266.87   16.90
   6   0   2  266.37   10.00
  -6   0  -2  271.97    9.70
  -6   0  -2  265.87    9.90
  -6   0  -2  278.27    9.80
   6   0   2  260.17   14.80
   6   0   2  272.57   15.10
  -6   0  -2  272.77   10.00
   6   0   2  265.87    9.70
   6   0   2  285.17   17.00
  -6   0  -2  285.37   15.40
  -7   0  -2  752.22   32.40
   7   0   2  771.12   24.90
  -7   0  -2  755.12   24.70
  -7   0  -2  751.72   27.80
  -7   0  -2  745.03   34.70
  -7   0  -2  774.52   24.70
  -7   0  -2  725.53   30.90
  -7   0  -2  790.12   24.30
  -7   0  -2  769.32   24.40
   7   0   2  762.42   24.80
   7   0   2  765.32   32.10
  -7   0  -2  781.22   24.50
   7   0   2  776.82   24.60
   7   0   2  770.62   31.80
   7   0   2  822.62   35.50
   7   0   2  768.12   24.60
   7   0   2  758.12   24.40
   8   0   2    7.30    3.30
   8   0   2   12.30    4.30
  -8   0  -2   10.10    1.70
  -8   0  -2   10.60    3.70
  -8   0  -2   12.00    1.90
  -8   0  -2    8.70    4.70
  -8   0  -2    6.80    2.30
  -8   0  -2    9.00    3.70
   8   0   2   10.80    1.90
   8   0   2    9.70    1.70
  -8   0  -2    7.50    1.40
   8   0   2    8.60    1.60
   8   0   2    6.40    1.50
  -8   0  -2    8.00    1.60
  -9   0  -2  411.86   14.20
  -9   0  -2  369.86   24.70
  -9   0  -2  394.76   14.40
   9   0   2  390.26   14.50
  -9   0  -2  392.06   21.50
   9   0   2  380.76   13.90
  -9   0  -2  382.86   13.50
  -9   0  -2  381.26   14.00
   9   0   2  404.46   14.40
   9   0   2  380.46   24.50
   9   0   2  385.86   21.00
  -9   0  -2  366.56   13.80
  -9   0  -2  391.76   22.20
 -10   0  -2    6.70    3.50
  10   0   2    4.80    1.60
 -10   0  -2    6.80    3.30
 -10   0  -2    9.10    1.60
 -10   0  -2    6.90    1.50
 -10   0  -2    8.50    1.70
  10   0   2    7.50    1.70
 -10   0  -2    7.10    2.00
 -10   0  -2   10.30    1.80
 -11   0  -2   45.40    3.60
 -11   0  -2   34.20    6.60
  11   0   2   44.80   10.30
 -11  -1   2   34.90    3.20
  11  -1  -2   32.00    9.30
 -11  -1   2   29.50    2.80
  11   1  -2   26.20    7.90
 -11   1   2   33.80    3.20
  11   1  -2   29.40    2.80
 -11   1   2   29.80    3.30
 -11   1   2   33.20    5.80
 -11   1   2   27.30    2.90
 -10  -1   2   16.80    2.40
 -10  -1   2   19.40    6.10
 -10  -1   2   23.90    2.30
 -10  -1   2   19.30    2.10
  10  -1  -2   30.90    9.30
  10  -1  -2   15.00    2.50
 -10  -1   2   23.00    5.70
  10  -1  -2    8.90    5.60
  10  -1  -2   13.60    2.40
 -10  -1   2   17.20    2.40
  10  -1  -2   16.00    2.70
 -10  -1   2   16.00    2.30
 -10   1   2   19.40    4.60
  10   1  -2   20.90    2.60
  10   1  -2   17.90    2.60
 -10   1   2   22.70    2.80
 -10   1   2   17.70    2.60
  10   1  -2   13.30    5.70
  10   1  -2   20.50    9.80
 -10   1   2   19.60    5.10
 -10   1   2   20.80    2.70
  -9  -1   2   28.70    6.00
  -9  -1   2   29.00    2.50
   9  -1  -2   27.20    7.60
   9  -1  -2   27.90    8.60
  -9  -1   2   31.40    2.80
  -9  -1   2   32.00    6.60
  -9  -1   2   26.40    2.50
   9  -1  -2   27.40    2.70
   9  -1  -2   31.20    2.80
  -9  -1   2   24.60    2.50
  -9  -1   2   31.40    2.50
  -9   1   2   34.20    5.50
   9   1  -2   27.70    2.60
   9   1  -2   36.70    8.30
  -9   1   2   35.50    2.80
  -9   1   2   35.00    2.80
   9   1  -2   33.60    8.60
   9   1  -2   29.40    2.90
  -9   1   2   28.60    6.10
  -9   1   2   28.90    3.10
  -9   1   2   30.90    2.90
   8  -1  -2  139.49    6.50
  -8  -1   2  150.68    6.10
  -8  -1   2  140.79    6.40
   8  -1  -2  128.09   10.40
   8  -1  -2  139.29    6.40
   8  -1  -2  157.08   15.80
  -8  -1   2  132.79   13.90
  -8  -1   2  141.99    6.40
  -8  -1   2  133.09    6.20
   8  -1  -2  134.29    6.60
  -8  -1   2  139.49   11.60
   8  -1  -2  153.58   13.80
  -8  -1   2  138.59    6.40
  -8   1   2  132.69    8.70
  -8   1   2  145.59    6.50
   8   1  -2  157.08   13.80
  -8   1   2  138.19    6.90
  -8   1   2  149.79    6.80
   8   1  -2  152.68   15.30
  -8   1   2  131.49   10.90
  -8   1   2  160.28   11.10
  -8   1   2  133.89    6.60
   8   1  -2  145.29    6.60
   8   1  -2  140.19    6.40
   8   1  -2  145.59    6.40
  -8   1   2  142.09    6.50
   8   1  -2  153.08    6.40
  -7  -1   2   92.09    4.30
   7  -1  -2   93.69    4.70
   7  -1  -2  102.69   11.80
   7  -1  -2   96.69   10.50
   7  -1  -2   94.09    4.90
  -7  -1   2   98.49    5.10
   7  -1  -2   91.79    7.30
  -7  -1   2   98.09    9.70
  -7  -1   2   98.59    4.90
  -7  -1   2   94.39    4.60
   7  -1  -2   96.59    8.10
   7   1  -2   96.89    4.50
  -7   1   2   89.29    8.30
  -7   1   2   94.99    5.10
   7   1  -2   97.59    4.70
  -7   1   2   90.09    6.50
   7   1  -2   94.39    4.40
  -7   1   2   83.29    4.70
  -7   1   2   94.19    7.80
   7   1  -2   95.59    4.80
  -7   1   2   91.89    4.60
  -7   1   2   90.59    4.70
   7   1  -2  106.59   10.40
  -7   1   2   88.19    4.50
   7   1  -2   97.69   11.10
   6  -1  -2  202.48   15.80
   6  -1  -2  212.98    8.10
  -6  -1   2  197.88   13.30
  -6  -1   2  202.98    7.70
  -6  -1   2  196.78   10.40
   6  -1  -2  214.08    7.90
  -6  -1   2  209.28    8.20
   6  -1  -2  221.48   14.80
  -6  -1   2  199.58   12.30
   6  -1  -2  210.48    8.10
  -6  -1   2  213.08    7.90
   6  -1  -2  203.88    7.80
  -6  -1   2  203.88    7.80
  -6  -1   2  198.68    8.00
   6  -1  -2  205.88   10.80
   6  -1  -2  207.88   11.80
   6   1  -2  194.38    7.80
   6   1  -2  196.18    7.60
  -6   1   2  207.78    7.80
  -6   1   2  206.78    8.30
  -6   1   2  202.18   11.40
   6   1  -2  205.68    7.60
   6   1  -2  197.88   11.10
   6   1  -2  208.68    8.00
  -6   1   2  210.18    7.80
  -6   1   2  200.58   12.00
   6   1  -2  217.38   14.30
  -6   1   2  212.18   10.20
   6   1  -2  203.58    7.70
  -6   1   2  209.58    8.00
   6   1  -2  205.28   15.60
  -6   1   2  198.98    7.90
   5  -1  -2   39.50    2.40
   5  -1  -2   38.10    3.80
   5  -1  -2   41.20    2.50
   5  -1  -2   41.30    2.50
   5  -1  -2   41.80    7.10
  -5  -1   2   38.00    3.80
  -5  -1   2   40.10    5.10
  -5  -1   2   35.40    2.60
  -5  -1   2   42.40    4.90
   5  -1  -2   37.90    4.30
  -5  -1   2   34.90    2.20
  -5  -1   2   37.60    2.40
  -5  -1   2   40.10    2.40
   5  -1  -2   36.60    2.50
  -5  -1   2   42.50    2.60
   5  -1  -2   45.90    7.20
   5   1  -2   43.80    6.70
   5   1  -2   36.00    4.00
   5   1  -2   35.70    2.30
  -5   1   2   33.20    2.30
   5   1  -2   38.50    7.10
  -5   1   2   30.20    4.20
   5   1  -2   36.20    2.20
  -5   1   2   34.20    2.30
  -5   1   2   34.20    3.80
  -5   1   2   35.20    2.40
   5   1  -2   33.60    2.10
  -5   1   2   34.80    2.20
  -5   1   2   35.40    2.50
  -5   1   2   39.50    3.50
   5   1  -2   34.20    2.20
  -4  -1   2  139.99    5.20
  -4  -1   2  142.39    8.40
   4  -1  -2  142.19    5.50
  -4  -1   2  132.29    5.80
   4  -1  -2  131.89    4.50
  -4  -1   2  135.59    5.30
   4  -1  -2  142.99    5.80
  -4  -1   2  121.39    8.70
   4  -1  -2  138.19    5.40
  -4  -1   2  138.99    5.10
   4  -1  -2  141.99    7.10
   4  -1  -2  128.19    7.60
   4  -1  -2  131.89    5.10
   4  -1  -2  121.99   11.30
  -4  -1   2  134.59    5.10
  -4   1   2  143.59    5.80
  -4   1   2  140.79    5.30
  -4   1   2  142.39    5.50
   4   1  -2  130.79    9.10
  -4   1   2  138.39    7.50
   4   1  -2  142.69    5.20
   4   1  -2  143.59    6.10
  -4   1   2  135.89    7.00
  -4   1   2  139.99    5.50
  -4   1   2  145.39    8.40
   4   1  -2  137.29    5.10
  -4   1   2  135.29    5.30
   4   1  -2  136.49    5.20
   4   1  -2  128.19    9.90
   3  -1  -2 1533.55   51.99
   3  -1  -2 1483.25   47.20
   3   1  -2 1553.34   49.30
  -3   1   2 1549.34   47.30
  -3   1   2 1446.76   44.00
  -3   1   2 1497.35   51.69
   3   1  -2 1384.76   46.10
   3   1  -2 1483.85   50.89
  -2  -1   2  610.84   18.10
  -2  -1   2  579.64   18.00
  -2  -1   2  580.14   20.00
   2  -1  -2  627.64   18.40
   2  -1  -2  606.24   18.30
  -2  -1   2  628.04   18.10
   2  -1  -2  602.94   19.60
   2  -1  -2  629.64   23.30
   2  -1  -2  594.74   18.20
  -2  -1   2  556.74   18.80
  -2  -1   2  589.54   19.80
   2  -1  -2  600.74   18.10
  -2  -1   2  598.24   22.50
  -2  -1   2  620.44   18.00
   2   1  -2  624.04   20.40
  -2   1   2  617.94   19.10
  -2   1   2  641.34   24.50
   2   1  -2  709.53   20.10
   2   1  -2  616.04   18.80
  -2   1   2  620.34   21.10
   2   1  -2  611.34   18.70
   2   1  -2  596.64   18.80
   2   1  -2  638.64   18.70
  -2   1   2  621.34   19.00
  -2   1   2  623.64   19.00
  -2   1   2  626.94   20.90
  -2   1   2  621.84   19.00
  -1  -1   2  829.72   24.70
   1  -1  -2  854.81   28.40
  -1   1   2  820.82   26.30
   1   1  -2  943.11   28.40
  -1   1   2  853.11   29.60
   0  -1  -2  392.56   11.80
   0  -1   2  370.36   11.40
   0  -1   2  373.16   11.50
   0  -1  -2  391.26   12.00
   0  -1   2  381.26   11.60
   0  -1   2  401.26   12.20
   0  -1  -2  381.66   11.70
   0  -1   2  393.46   13.50
   0  -1   2  369.96   11.60
   0  -1  -2  399.66   11.80
   0  -1  -2  417.76   15.10
   0  -1  -2  401.46   14.60
   0  -1   2  379.26   11.50
   0  -1  -2  399.16   13.60
   0  -1  -2  386.76   12.00
   0  -1   2  387.76   11.60
   0  -1   2  372.06   11.40
   0   1  -2  397.96   11.60
   0   1  -2  381.86   11.70
   0   1   2  391.06   11.90
   0   1   2  385.76   11.90
   0   1   2  391.26   12.00
   0   1   2  396.06   11.90
   0   1  -2  407.46   11.80
   0   1   2  390.96   13.80
   0   1  -2  420.56   13.60
   0   1  -2  402.26   12.50
   0   1   2  382.66   11.90
   0   1   2  403.36   14.80
   0   1   2  389.86   12.20
   0   1   2  386.86   14.90
   0   1  -2  386.36   11.60
   0   1   2  385.86   12.00
   1  -1   2 2145.89   65.89
  -1  -1  -2 2204.98   66.99
   1   1   2 2215.08   68.09
  -2  -1  -2   89.09    3.40
  -2  -1  -2   89.09    5.00
  -2  -1  -2   96.79    3.50
  -2  -1  -2   93.79    3.60
   2  -1   2   84.69    3.70
   2  -1   2   90.29    3.50
   2  -1   2   95.99    4.00
   2  -1   2   90.89    5.10
  -2  -1  -2  100.99    6.70
  -2  -1  -2   94.49    3.50
   2  -1   2   91.69    3.40
   2  -1   2   90.39    5.90
   2  -1   2   95.69    3.60
  -2  -1  -2   94.69    6.40
   2  -1   2   93.09    3.40
  -2  -1  -2   92.79    3.50
  -2   1  -2   92.29    3.60
   2   1   2  102.29    3.90
   2   1   2   99.69    6.60
   2   1   2  114.99    5.80
  -2   1  -2  104.89    3.80
   2   1   2  101.19    3.90
   2   1   2  125.29    7.70
  -2   1  -2  106.89    3.70
  -2   1  -2  101.59    5.60
  -2   1  -2  103.39    3.80
  -2   1  -2  105.29    4.30
   2   1   2  107.49    3.80
  -2   1  -2  103.39    4.00
   2   1   2  102.39    3.80
   2   1   2  102.29    3.70
  -3  -1  -2  175.38    6.00
  -3  -1  -2  173.78   10.70
   3  -1   2  158.28    8.20
   3  -1   2  177.68    6.00
  -3  -1  -2  178.98    6.10
  -3  -1  -2  169.58    6.00
  -3  -1  -2  169.58    6.20
   3  -1   2  174.68    9.90
   3  -1   2  180.38    6.10
   3  -1   2  170.68    6.10
   3  -1   2  166.48    8.90
  -3  -1  -2  182.48   10.40
  -3  -1  -2  167.28    6.10
  -3  -1  -2  172.78    8.70
   3  -1   2  175.88    6.10
   3   1   2  168.48    5.40
  -3   1  -2  181.78    6.70
   3   1   2  182.28    9.00
  -3   1  -2  173.38    6.10
  -3   1  -2  174.48    6.00
   3   1   2  174.48    6.20
   3   1   2  183.98   10.40
  -3   1  -2  168.78    8.40
   3   1   2  175.78    6.10
  -3   1  -2  177.78    6.00
  -3   1  -2  175.78    6.80
   3   1   2  162.68    6.00
   3   1   2  169.88    6.30
   3   1   2  172.08    6.20
  -3   1  -2  177.38    6.20
   3   1   2  185.18   10.60
   4  -1   2 1532.45   45.40
   4  -1   2 1497.05   44.90
   4  -1   2 1521.35   50.19
  -4  -1  -2 1522.75   52.89
  -4  -1  -2 1556.14   49.99
   4  -1   2 1523.35   45.50
   4  -1   2 1487.55   45.00
  -4  -1  -2 1524.45   45.40
  -4  -1  -2 1521.95   45.00
   4  -1   2 1446.26   44.90
   4  -1   2 1477.85   48.80
   4  -1   2 1487.65   51.89
   4  -1   2 1537.45   45.10
  -4  -1  -2 1492.25   45.00
  -4  -1  -2 1519.45   52.79
   4   1   2 1507.65   43.80
   4   1   2 1556.54   51.79
   4   1   2 1456.85   43.50
   4   1   2 1303.17   50.09
   4   1   2 1531.25   43.80
  -4   1  -2 1481.65   44.40
  -4   1  -2 1481.25   43.60
  -4   1  -2 1484.35   43.80
   4   1   2 1479.35   43.90
  -4   1  -2 1390.36   47.80
  -4   1  -2 1477.65   51.19
  -5  -1  -2  675.83   21.30
   5  -1   2  695.73   21.20
   5  -1   2  664.23   21.50
   5  -1   2  686.43   26.00
   5  -1   2  660.83   21.10
  -5  -1  -2  681.43   26.60
   5  -1   2  664.43   28.40
   5  -1   2  678.53   26.90
  -5  -1  -2  677.13   29.30
  -5  -1  -2  674.73   21.20
   5  -1   2  695.53   21.60
   5  -1   2  679.13   21.20
  -5  -1  -2  654.83   21.20
  -5  -1  -2  692.13   21.10
  -5  -1  -2  612.84   28.30
   5   1   2  665.43   29.40
   5   1   2  694.63   27.10
  -5   1  -2  705.13   21.50
  -5   1  -2  713.33   21.70
   5   1   2  683.73   21.60
  -5   1  -2  646.14   26.20
  -5   1  -2  690.43   21.70
  -5   1  -2  710.93   23.50
   5   1   2  661.53   21.50
   5   1   2  734.13   28.90
  -5   1  -2  635.04   28.50
   5   1   2  683.53   21.80
   5   1   2  691.33   21.80
  -5   1  -2  696.23   21.50
  -5   1  -2  703.73   22.20
   5   1   2  685.13   21.40
  -6  -1  -2  230.18    8.90
  -6  -1  -2  244.78    8.90
  -6  -1  -2  236.58   13.40
  -6  -1  -2  235.98   12.10
   6  -1   2  228.18    8.80
  -6  -1  -2  240.28   16.10
   6  -1   2  250.17   14.30
  -6  -1  -2  240.48    8.70
   6  -1   2  235.18    9.10
   6  -1   2  241.48    9.00
   6  -1   2  242.48    9.00
   6  -1   2  243.08    8.80
   6  -1   2  232.78    8.80
   6  -1   2  234.88   12.70
  -6  -1  -2  234.28    8.80
   6  -1   2  220.88   14.80
  -6   1  -2  236.98    9.00
  -6   1  -2  233.68   10.60
  -6   1  -2  225.18   12.70
   6   1   2  249.68    8.70
   6   1   2  248.48    8.90
  -6   1  -2  241.58    8.80
   6   1   2  242.78    9.10
   6   1   2  267.17   15.40
   6   1   2  231.48    9.00
  -6   1  -2  248.68    8.80
  -6   1  -2  207.28   14.80
   6   1   2  245.28    8.90
  -6   1  -2  252.77    9.50
   6   1   2  213.68   13.20
   6   1   2  259.77   16.30
  -6   1  -2  241.18    9.00
  -6   1  -2  235.58   13.40
   7  -1   2  102.89    5.30
  -7  -1  -2   87.49   10.10
  -7  -1  -2  102.89    5.00
  -7  -1  -2   90.89    4.90
   7  -1   2  102.79    5.00
  -7  -1  -2  114.09    5.90
  -7  -1  -2  106.69   10.60
  -7  -1  -2  105.19    7.70
   7  -1   2  108.99    5.30
   7  -1   2  107.69    5.10
   7  -1   2  105.69   10.80
   7  -1   2   98.69    8.10
   7  -1   2   98.49    4.90
  -7  -1  -2  104.29    5.20
   7  -1   2   92.89    8.90
  -7  -1  -2  109.99    9.00
  -7  -1  -2  107.09    5.00
   7   1   2  117.89    5.40
  -7   1  -2  103.99    5.10
   7   1   2  102.19   10.70
  -7   1  -2  107.39    5.00
   7   1   2  106.09    5.10
  -7   1  -2  105.69    6.60
   7   1   2  103.19    5.10
   7   1   2  111.19   10.10
  -7   1  -2  104.09    5.30
  -7   1  -2  106.69    8.90
   7   1   2  103.59    5.20
  -7   1  -2  107.79    5.00
  -7   1  -2   99.59    8.40
  -7   1  -2   95.79   10.80
   7   1   2  100.59    8.80
  -8  -1  -2  105.19    5.20
   8  -1   2  106.19    9.00
  -8  -1  -2   97.09    7.60
  -8  -1  -2  103.59    5.20
  -8  -1  -2  105.99    5.40
  -8  -1  -2  124.79   11.20
   8  -1   2  108.49   11.50
  -8  -1  -2   96.79    5.80
   8  -1   2  108.89    5.60
   8  -1   2   98.49    5.20
  -8  -1  -2  101.79    9.20
   8  -1   2  112.19    5.70
   8  -1   2  109.79    5.40
  -8  -1  -2   95.29   11.20
   8   1   2  108.69    5.20
   8   1   2   95.89   10.00
  -8   1  -2  107.39    4.70
   8   1   2  109.29    5.60
  -8   1  -2  114.89    5.60
   8   1   2  112.69    5.70
  -8   1  -2  107.69    5.30
  -8   1  -2  106.69   12.20
  -8   1  -2  115.29    5.50
  -8   1  -2  111.79    5.70
   8   1   2  109.19   11.90
  -8   1  -2  125.89    9.90
   9  -1   2   82.69    5.00
  -9  -1  -2   89.59   10.00
  -9  -1  -2   69.39   11.60
   9  -1   2   94.99   11.30
   9  -1   2   82.79    4.80
  -9  -1  -2   76.59    4.70
  -9  -1  -2   73.49    8.50
  -9  -1  -2   80.39    4.60
  -9  -1  -2   85.09    5.20
   9  -1   2   77.19    4.50
  -9  -1  -2   78.89    4.60
  -9   1  -2   68.39    4.60
  -9   1  -2   82.59    4.50
  -9   1  -2   87.99    4.70
   9   1   2   84.39   12.70
  -9   1  -2   70.79    7.90
  -9   1  -2   76.59    3.40
  -9   1  -2   72.19    4.60
   9   1   2   76.19    4.30
   9   1   2   80.89    4.80
 -10  -1  -2   72.59    9.80
 -10  -1  -2   71.79    4.50
  10  -1   2   65.49    4.50
  10  -1   2   62.49   11.80
 -10  -1  -2   75.39    5.00
 -10  -1  -2   75.69    4.70
 -10  -1  -2   73.39    8.60
 -10  -1  -2   71.79    4.50
  10  -1   2   75.79    4.70
  10  -1   2   83.29    5.10
 -10   1  -2   72.39    4.60
 -10   1  -2   76.99    4.70
 -10   1  -2   72.89    8.30
  10   1   2   64.89   11.00
 -10   1  -2   73.09    4.70
  10   1   2   74.89    4.80
  10   1   2   76.69    4.40
 -10   1  -2   77.89    4.60
 -11  -1  -2   78.89    4.90
 -11  -1  -2   82.99   10.80
 -11   1  -2   84.39    5.20
 -11   1  -2   86.29    9.60
 -11   1  -2   76.79    5.00
  11   1   2   92.89   14.40
 -11  -2   2  122.19   14.30
  11  -2  -2  138.19   16.60
  11   2  -2  128.59    6.00
 -11   2   2  104.09    8.20
  11   2  -2  120.09   16.50
 -11   2   2  128.89    6.60
 -11   2   2  121.49    6.60
 -11   2   2  122.29   10.00
 -10  -2   2   91.49    5.00
 -10  -2   2   87.59   10.40
  10  -2  -2   71.49   13.30
 -10  -2   2   80.69    4.80
 -10  -2   2   75.19    3.90
  10  -2  -2   85.79    5.10
 -10  -2   2   76.49   10.60
 -10  -2   2   91.09    5.20
 -10  -2   2   86.39    5.20
  10  -2  -2   82.69    5.10
  10   2  -2   81.79    4.90
 -10   2   2   86.89    5.90
  10   2  -2   80.49   12.50
 -10   2   2   86.79    9.30
 -10   2   2   90.19    8.30
  10   2  -2   81.79    4.40
 -10   2   2   76.29    4.60
 -10   2   2   86.29    5.30
  10   2  -2   72.79   15.10
  -9  -2   2  345.87   12.70
   9  -2  -2  362.16   25.60
   9  -2  -2  316.37   22.50
  -9  -2   2  343.47   12.50
  -9  -2   2  330.17   12.60
  -9  -2   2  332.17   20.70
  -9  -2   2  333.17   11.60
  -9  -2   2  347.27   13.50
   9  -2  -2  342.57   13.00
   9  -2  -2  335.87   18.10
   9  -2  -2  336.27   12.70
  -9  -2   2  323.37   22.30
  -9   2   2  324.77   12.10
  -9   2   2  338.27   12.70
  -9   2   2  331.47   13.70
   9   2  -2  323.67   11.70
  -9   2   2  335.97   12.40
  -9   2   2  306.07   16.00
   9   2  -2  327.57   25.40
   9   2  -2  342.67   22.60
   9   2  -2  343.57   12.50
  -9   2   2  302.77   18.20
  -8  -2   2   75.99    8.40
   8  -2  -2   80.89    4.70
  -8  -2   2   90.79    4.70
  -8  -2   2   78.19    5.10
   8  -2  -2   77.99    7.10
  -8  -2   2   84.49    9.70
   8  -2  -2   81.49    4.50
   8  -2  -2   72.69   12.30
  -8  -2   2   83.69    4.50
  -8  -2   2   86.49    3.90
  -8  -2   2   87.49    4.50
   8  -2  -2   90.19    5.00
   8  -2  -2   81.19    8.20
   8   2  -2   85.39    9.90
  -8   2   2   81.39    5.30
  -8   2   2   81.99    4.40
  -8   2   2   82.69    4.50
  -8   2   2   78.89    8.20
   8   2  -2   85.49    4.20
   8   2  -2   90.19    4.30
   8   2  -2   76.69    4.30
  -8   2   2   74.89    6.60
  -8   2   2   78.39    4.60
  -8   2   2   73.89    6.40
   8   2  -2   90.29   13.50
  -7  -2   2   25.10    3.80
   7  -2  -2   24.90    6.40
   7  -2  -2   34.00    2.60
   7  -2  -2   39.10    5.30
   7  -2  -2   29.70    2.60
  -7  -2   2   29.50    2.40
  -7  -2   2   29.10    2.30
  -7  -2   2   29.20    2.90
  -7  -2   2   25.90    2.30
  -7  -2   2   35.50    6.20
   7  -2  -2   30.70    2.40
   7  -2  -2   33.60    7.40
   7  -2  -2   30.00    2.60
   7  -2  -2   23.60    4.20
  -7  -2   2   22.70    5.20
  -7   2   2   31.70    2.60
   7   2  -2   25.40    5.90
  -7   2   2   22.40    5.00
   7   2  -2   24.50    3.80
   7   2  -2   29.40    2.20
   7   2  -2   35.90    2.30
  -7   2   2   32.00    2.60
   7   2  -2   28.60    2.30
  -7   2   2   32.50    2.50
  -7   2   2   31.80    3.10
  -7   2   2   26.20    4.30
   7   2  -2   32.10    2.40
   7   2  -2   30.70    2.50
   7   2  -2   34.00    7.60
  -7   2   2   29.20    2.40
  -6  -2   2    8.40    2.50
   6  -2  -2   12.20    4.50
  -6  -2   2    8.00    3.50
   6  -2  -2    9.60    1.50
  -6  -2   2   10.60    1.50
  -6  -2   2   11.80    1.50
  -6  -2   2   12.60    2.10
   6  -2  -2   12.20    1.80
  -6  -2   2   10.70    1.60
   6  -2  -2    6.30    3.30
   6  -2  -2   12.50    1.80
  -6  -2   2   12.50    3.60
   6  -2  -2   10.30    3.20
  -6  -2   2   11.50    1.60
   6  -2  -2    8.60    2.40
  -6   2   2   14.00    1.80
  -6   2   2   15.10    2.40
   6   2  -2   15.30    3.20
  -6   2   2   12.20    1.70
  -6   2   2   10.90    2.40
   6   2  -2   11.10    3.90
  -6   2   2   14.40    2.60
   6   2  -2    9.20    1.40
   6   2  -2   12.00    1.70
   6   2  -2   12.10    1.60
   6   2  -2   13.00    1.40
  -6   2   2   13.20    1.70
  -6   2   2   14.50    1.70
  -6   2   2   11.10    3.30
   6   2  -2   13.30    1.40
   5  -2  -2 1060.69   32.20
  -5  -2   2 1087.39   38.20
   5  -2  -2 1061.29   35.20
  -5  -2   2 1026.80   36.20
   5  -2  -2 1062.99   32.10
   5  -2  -2 1067.19   40.80
  -5  -2   2 1125.49   32.00
   5  -2  -2 1056.79   32.50
  -5  -2   2 1071.29   32.10
   5  -2  -2 1053.79   32.40
  -5  -2   2 1056.59   32.10
  -5  -2   2  993.60   33.40
  -5  -2   2 1042.80   32.20
   5  -2  -2 1007.20   42.10
   5  -2  -2  981.60   36.40
  -5  -2   2 1100.89   40.90
   5   2  -2 1047.50   31.80
  -5   2   2 1042.80   33.20
  -5   2   2 1072.79   31.90
   5   2  -2 1026.40   31.60
   5   2  -2 1008.40   32.00
   5   2  -2 1007.50   39.50
  -5   2   2 1005.60   34.00
   5   2  -2 1015.90   31.40
  -5   2   2 1126.19   37.60
  -5   2   2 1037.40   32.10
   5   2  -2 1074.99   31.80
  -5   2   2 1099.09   32.10
  -5   2   2 1033.60   35.10
  -5   2   2 1075.89   32.30
   5   2  -2 1056.59   35.80
   4  -2  -2  118.09    4.90
  -4  -2   2  112.79    4.40
  -4  -2   2  104.19    4.30
  -4  -2   2  111.59    5.60
  -4  -2   2  107.29    8.70
  -4  -2   2  100.19    7.30
   4  -2  -2  102.59    6.70
   4  -2  -2  109.49    4.50
  -4  -2   2  119.49    4.40
   4  -2  -2  113.69    4.50
   4  -2  -2  111.29    9.60
  -4  -2   2  123.09    7.30
  -4  -2   2  106.39    4.40
   4  -2  -2  119.29    6.40
   4  -2  -2  112.29    4.70
  -4   2   2  109.79    4.60
   4   2  -2  112.49    4.30
   4   2  -2  110.39    8.10
   4   2  -2  111.09    4.40
   4   2  -2  115.59    4.10
   4   2  -2  105.59    5.60
  -4   2   2  113.89    5.80
  -4   2   2  112.99    4.60
   4   2  -2  107.79    6.40
  -4   2   2  113.09    4.50
  -4   2   2  120.49    4.80
  -4   2   2  113.39    7.20
  -4   2   2  107.89    5.20
  -4   2   2  113.79    6.60
   4   2  -2  108.39    4.50
   3  -2  -2 1606.04   53.19
  -3  -2   2 1463.85   49.10
  -3  -2   2 1579.74   45.30
   3  -2  -2 1503.15   45.70
  -3  -2   2 1532.45   46.90
  -3   2   2 1466.05   54.39
  -3   2   2 1538.85   46.80
   3   2  -2 1676.83   51.59
   3   2  -2 1646.94   53.19
   3   2  -2 1584.44   46.70
  -3   2   2 1588.34   49.80
   3   2  -2 1577.14   49.00
  -2  -2   2  328.07   12.20
   2  -2  -2  350.16   11.10
  -2  -2   2  346.97   17.20
   2  -2  -2  364.06   15.70
  -2  -2   2  352.26   10.70
   2  -2  -2  371.96   12.40
  -2  -2   2  324.87   12.80
   2  -2  -2  362.16   12.90
  -2  -2   2  340.27   10.60
   2  -2  -2  332.87   10.90
   2  -2  -2  359.76   11.00
   2  -2  -2  352.06   11.10
   2  -2  -2  360.76   11.90
  -2  -2   2  355.66   10.70
  -2  -2   2  327.17   10.90
  -2   2   2  363.26   11.40
  -2   2   2  337.67   12.60
   2   2  -2  353.36   14.00
   2   2  -2  328.77   10.80
   2   2  -2  344.87   12.80
   2   2  -2  367.26   11.00
  -2   2   2  349.67   13.70
   2   2  -2  341.07   12.60
  -2   2   2  366.86   11.10
  -2   2   2  368.66   11.10
  -2   2   2  363.76   12.10
   2   2  -2  365.66   10.70
   2   2  -2  360.66   14.60
  -2   2   2  381.76   13.70
   1  -2  -2 1294.07   36.30
  -1  -2   2 1162.28   37.00
  -1  -2   2 1221.98   36.70
  -1  -2   2 1128.99   34.50
   1  -2  -2 1145.19   36.40
   1   2  -2 1159.78   35.40
   1   2  -2 1117.99   35.50
  -1   2   2 1171.78   38.70
  -1   2   2 1158.58   34.90
   0  -2   2  107.99    3.40
   0  -2  -2  116.59    6.10
   0  -2  -2  108.99    7.20
   0  -2   2  107.79    3.60
   0  -2  -2  110.59    4.10
   0  -2   2  107.09    3.40
   0  -2   2  116.09    4.60
   0  -2  -2  102.89    4.20
   0  -2  -2  106.89    3.80
   0  -2   2  111.49    3.40
   0  -2  -2  111.89    6.80
   0  -2   2  107.89    4.70
   0  -2   2  107.29    4.80
   0  -2   2  113.49    4.70
   0  -2  -2  111.89    3.80
   0  -2   2  112.79    4.70
   0  -2   2  108.49    3.40
   0   2   2  106.29    4.30
   0   2  -2   93.89    4.60
   0   2   2  108.89    3.60
   0   2   2   93.89    6.30
   0   2   2  107.09    3.80
   0   2  -2  103.49    3.40
   0   2   2  107.59    3.80
   0   2   2  110.79    3.60
   0   2  -2  106.99    4.30
   0   2   2  105.19    4.10
   0   2   2  112.89    6.40
   1  -2   2  343.67   11.00
   1  -2   2  371.06   11.90
  -1  -2  -2  356.56   12.00
   1  -2   2  355.36   10.90
   1  -2   2  360.56   11.00
  -1  -2  -2  403.76   16.30
  -1  -2  -2  373.76   14.70
  -1  -2  -2  363.76   11.40
   1  -2   2  371.16   12.40
  -1  -2  -2  386.76   14.70
   1  -2   2  361.86   13.00
  -1  -2  -2  368.26   11.30
   1  -2   2  361.36   11.00
  -1  -2  -2  351.66   11.20
  -1  -2  -2  360.16   12.10
  -1  -2  -2  371.26   11.30
   1   2   2  390.16   11.90
   1   2   2  353.46   17.90
  -1   2  -2  374.16   12.70
   1   2   2  349.07   11.60
   1   2   2  372.96   11.50
  -1   2  -2  418.96   12.80
   1   2   2  377.46   15.00
   1   2   2  376.06   12.10
   1   2   2  378.86   12.30
  -1   2  -2  382.06   12.50
  -1   2  -2  372.46   11.30
  -1   2  -2  387.86   13.80
   1   2   2  383.46   11.50
   2  -2   2  672.93   22.60
  -2  -2  -2  713.53   20.70
   2  -2   2  695.23   24.20
  -2  -2  -2  697.53   25.30
  -2  -2  -2  646.14   22.70
   2  -2   2  669.93   21.80
  -2  -2  -2  708.23   20.80
   2  -2   2  711.33   20.60
   2  -2   2  640.74   20.40
  -2  -2  -2  691.33   24.40
  -2  -2  -2  687.83   20.60
  -2  -2  -2  680.93   20.90
  -2  -2  -2  653.83   27.00
   2  -2   2  718.43   20.50
   2  -2   2  670.93   21.00
   2  -2   2  687.33   20.60
  -2  -2  -2  703.23   20.70
  -2   2  -2  760.52   23.40
  -2   2  -2  732.43   22.80
   2   2   2  699.43   22.50
  -2   2  -2  709.53   21.90
   2   2   2  692.43   22.20
  -2   2  -2  716.73   21.80
   2   2   2  744.73   21.90
   2   2   2  834.52   29.30
   2   2   2  720.73   22.10
   2   2   2  724.03   21.90
  -2   2  -2  725.13   21.70
  -2   2  -2  699.13   22.00
   2   2   2  725.43   26.60
  -2   2  -2  741.23   25.90
  -2   2  -2  840.12   23.10
   2   2   2  731.73   22.20
   3  -2   2  385.66   12.00
  -3  -2  -2  393.16   17.50
  -3  -2  -2  391.66   12.20
  -3  -2  -2  375.16   12.10
  -3  -2  -2  382.16   12.40
   3  -2   2  347.17   13.70
   3  -2   2  383.66   12.20
   3  -2   2  355.76   12.00
  -3  -2  -2  367.76   12.00
   3  -2   2  373.96   13.90
   3  -2   2  381.36   17.00
   3  -2   2  386.96   15.90
   3  -2   2  415.56   13.20
  -3  -2  -2  389.86   12.20
   3  -2   2  368.36   12.00
  -3  -2  -2  388.56   15.20
  -3   2  -2  411.26   12.90
   3   2   2  415.66   18.60
   3   2   2  429.36   20.00
  -3   2  -2  428.36   14.20
  -3   2  -2  431.26   13.50
  -3   2  -2  405.36   13.20
   3   2   2  414.96   13.00
   3   2   2  413.16   13.20
   3   2   2  413.36   13.50
  -3   2  -2  399.26   13.00
  -3   2  -2  412.86   14.40
   3   2   2  416.16   13.40
   3   2   2  460.85   16.70
  -4  -2  -2  722.23   23.40
   4  -2   2  766.12   24.30
  -4  -2  -2  740.13   23.20
   4  -2   2  739.63   23.20
  -4  -2  -2  789.32   31.50
   4  -2   2  752.62   28.50
   4  -2   2  759.02   23.20
   4  -2   2  780.92   29.90
  -4  -2  -2  691.83   27.00
   4  -2   2  733.23   23.40
  -4  -2  -2  742.33   23.10
   4  -2   2  749.82   23.10
   4  -2   2  780.72   24.90
  -4  -2  -2  778.52   23.20
  -4  -2  -2  767.72   23.10
  -4  -2  -2  760.62   30.20
   4  -2   2  732.43   25.40
  -4   2  -2  772.82   22.60
   4   2   2  755.52   22.80
  -4   2  -2  735.93   22.20
   4   2   2  740.03   22.70
  -4   2  -2  750.32   22.60
   4   2   2  688.93   28.90
  -4   2  -2  677.93   23.80
   4   2   2  751.92   22.30
   4   2   2  629.34   27.80
  -4   2  -2  786.12   25.00
   4   2   2  743.53   22.60
  -4   2  -2  741.13   22.40
   4   2   2  677.33   30.10
  -4   2  -2  751.12   22.50
  -4   2  -2  755.92   23.90
  -5  -2  -2  148.49   11.40
   5  -2   2  162.38    7.10
   5  -2   2  158.78    6.40
  -5  -2  -2  155.88    6.20
  -5  -2  -2  167.08   10.20
   5  -2   2  164.48    8.20
   5  -2   2  155.68    6.10
   5  -2   2  161.68   10.60
   5  -2   2  161.58   11.50
  -5  -2  -2  166.08    6.30
  -5  -2  -2  160.88   12.10
  -5  -2  -2  151.88    6.60
   5  -2   2  156.98    8.20
  -5  -2  -2  162.08    6.20
   5  -2   2  157.08    6.30
  -5  -2  -2  160.68    6.30
   5  -2   2  159.68    6.30
  -5   2  -2  163.28    6.20
   5   2   2  149.19    6.10
  -5   2  -2  172.28    7.60
  -5   2  -2  157.88    8.00
   5   2   2  151.98    6.30
  -5   2  -2  154.18    7.10
  -5   2  -2  153.08    6.10
  -5   2  -2  159.68    5.60
   5   2   2  152.68    6.00
   5   2   2  159.38   12.00
   5   2   2  147.39    9.30
   5   2   2  147.79    6.20
  -5   2  -2  167.38    6.00
   5   2   2  152.28    5.80
   5   2   2  147.29   11.30
  -5   2  -2  156.18    6.00
   6  -2   2 1031.40   41.90
   6  -2   2 1074.49   35.60
  -6  -2  -2 1094.09   43.00
   6  -2   2 1034.40   32.30
  -6  -2  -2 1017.00   42.20
   6  -2   2 1049.40   32.90
  -6  -2  -2 1061.99   32.30
  -6  -2  -2  980.50   32.00
   6  -2   2 1057.59   33.10
   6  -2   2 1021.00   32.30
  -6  -2  -2 1017.00   32.30
  -6  -2  -2 1089.19   39.10
   6  -2   2 1057.99   39.90
   6  -2   2 1046.20   32.20
   6  -2   2 1039.70   32.40
  -6  -2  -2 1061.49   32.40
   6   2   2 1080.99   42.90
  -6   2  -2 1051.99   32.70
  -6   2  -2 1125.39   43.30
   6   2   2 1076.79   38.50
   6   2   2 1060.89   33.00
   6   2   2 1065.39   33.00
  -6   2  -2 1055.99   33.90
   6   2   2 1042.80   32.70
  -6   2  -2 1036.90   32.60
  -6   2  -2 1072.99   32.40
   6   2   2 1053.69   32.30
  -6   2  -2 1086.09   31.60
  -6   2  -2 1053.59   36.10
  -6   2  -2 1041.40   32.70
  -6   2  -2  988.70   34.50
   6   2   2 1135.89   43.70
   6   2   2 1047.10   32.60
  -7  -2  -2    4.40    1.10
   7  -2   2    0.80    1.90
   7  -2   2    2.50    2.70
   7  -2   2    2.70    1.10
   7  -2   2    1.70    0.90
   7  -2   2    3.80    1.80
  -7  -2  -2    2.40    2.60
   7  -2   2    3.20    1.10
   7  -2   2    2.20    0.90
  -7  -2  -2    3.10    2.50
  -7  -2  -2    3.40    1.40
  -7  -2  -2    1.90    0.90
  -7  -2  -2    2.40    1.00
   7  -2   2    2.60    1.30
   7  -2   2    1.90    0.90
  -7  -2  -2    1.40    2.90
  -7  -2  -2    5.10    1.30
   7   2   2    3.10    1.10
  -7   2  -2    3.00    1.00
   7   2   2   -2.80    2.50
  -7   2  -2    2.90    1.70
  -7   2  -2    2.70    1.10
  -7   2  -2    1.70    1.30
   7   2   2    3.70    2.80
  -7   2  -2    2.00    0.80
   7   2   2    2.60    1.10
  -7   2  -2    4.00    1.10
   7   2   2    4.20    1.20
  -7   2  -2    3.10    0.40
  -7   2  -2    2.50    1.40
   7   2   2    0.10    1.90
   7   2   2    1.40    0.80
  -8  -2  -2   31.30    2.60
   8  -2   2   36.40    2.90
  -8  -2  -2   31.50    6.00
   8  -2   2   40.70    3.10
   8  -2   2   37.10    8.00
  -8  -2  -2   35.70    3.50
   8  -2   2   32.90    3.00
  -8  -2  -2   25.10    6.10
  -8  -2  -2   37.00    2.90
  -8  -2  -2   15.30    5.80
  -8  -2  -2   36.80    2.80
  -8   2  -2   30.90    3.60
  -8   2  -2   39.30    2.90
  -8   2  -2   47.40    4.40
  -8   2  -2   35.10    2.70
  -8   2  -2   35.90    2.90
  -8   2  -2   39.00    4.70
   8   2   2   39.60    2.70
   8   2   2   24.80    6.70
   8   2   2   40.50    3.10
  -8   2  -2   38.50    3.40
   9  -2   2   23.10    2.80
  -9  -2  -2   26.90    6.10
  -9  -2  -2   25.90    3.40
   9  -2   2   28.40    3.60
   9  -2   2   24.50    3.30
   9  -2   2   25.90    2.70
  -9  -2  -2   30.70    2.60
  -9  -2  -2   28.60    5.90
   9  -2   2   22.90    7.00
  -9   2  -2   21.90    3.20
   9   2   2   22.30    7.00
  -9   2  -2   21.20    3.90
   9   2   2   20.10    2.30
  -9   2  -2   21.50    2.30
  -9   2  -2   24.60    2.90
   9   2   2   21.90    2.10
  -9   2  -2   23.80    2.50
  -9   2  -2   21.70    2.20
 -10  -2  -2   60.29    8.00
 -10  -2  -2   57.69    9.20
  10  -2   2   58.19    5.10
  10  -2   2   50.09   10.10
  10  -2   2   54.79    4.10
 -10  -2  -2   58.29    4.00
 -10   2  -2   63.49    4.10
  10   2   2   64.79    4.40
 -10   2  -2   56.19    6.20
 -10   2  -2   61.89    4.20
  10   2   2   58.19   10.60
 -10   2  -2   59.69    4.60
 -10   2  -2   60.39    4.10
 -10  -3   2    4.70    3.60
  10  -3  -2    4.40    1.40
 -10  -3   2    7.20    1.80
  10  -3  -2    5.80    3.00
 -10  -3   2    0.90    2.90
  10  -3  -2   -0.40    5.70
 -10  -3   2    4.70    1.80
 -10   3   2    3.80    2.90
 -10   3   2    3.40    1.40
 -10   3   2    5.60    2.40
  10   3  -2    4.90    1.10
 -10   3   2    4.20    1.40
 -10   3   2    3.40    1.30
  10   3  -2    7.60   10.90
 -10   3   2    4.40    1.30
  10   3  -2  -11.80    4.60
  10   3  -2    1.00    1.10
 -10   3   2    2.40    1.80
   9  -3  -2  294.97   15.90
  -9  -3   2  284.77   10.90
  -9  -3   2  248.78   19.60
  -9  -3   2  272.07    9.00
  -9  -3   2  276.37   18.30
   9  -3  -2  269.27   11.20
   9  -3  -2  284.27   11.00
   9  -3  -2  288.47   21.30
   9   3  -2  306.47   21.00
  -9   3   2  293.37   17.30
  -9   3   2  298.47   13.10
  -9   3   2  291.07   11.70
  -9   3   2  289.87   11.60
   9   3  -2  337.07   24.90
  -9   3   2  294.77   11.10
   9   3  -2  326.77   11.20
  -9   3   2  307.77   11.60
   9   3  -2  284.17   10.60
  -9   3   2  285.17   11.50
  -8  -3   2   47.10    3.30
  -8  -3   2   49.10    3.10
  -8  -3   2   33.70    6.70
   8  -3  -2   44.40    3.40
   8  -3  -2   45.70    5.40
   8  -3  -2   45.20    3.30
  -8  -3   2   45.70    3.10
  -8  -3   2   51.29    7.10
  -8  -3   2   44.50    2.30
   8  -3  -2   41.70    8.20
  -8  -3   2   38.70    3.80
   8  -3  -2   51.19    3.70
  -8   3   2   41.20    3.10
   8   3  -2   37.60    9.20
   8   3  -2   22.20    5.40
   8   3  -2   40.60    3.00
  -8   3   2   41.20    3.10
  -8   3   2   52.69    6.30
   8   3  -2   42.50    2.50
   8   3  -2   39.10    2.60
  -8   3   2   45.30    3.20
  -8   3   2   48.00    3.40
  -8   3   2   46.70    3.00
  -8   3   2   50.59    4.20
  -8   3   2   42.00    3.10
   7  -3  -2 1447.76   57.79
   7  -3  -2 1372.56   42.30
   7  -3  -2 1385.16   42.20
  -7  -3   2 1256.67   53.79
  -7  -3   2 1351.46   41.70
   7  -3  -2 1349.77   49.10
  -7  -3   2 1343.87   43.10
  -7  -3   2 1392.56   42.10
  -7  -3   2 1332.77   50.49
  -7  -3   2 1398.16   41.90
   7  -3  -2 1437.76   55.19
   7  -3  -2 1385.26   46.80
   7  -3  -2 1394.16   42.60
   7  -3  -2 1415.56   42.60
  -7   3   2 1437.06   42.60
  -7   3   2 1421.76   44.90
   7   3  -2 1303.47   46.20
   7   3  -2 1521.65   54.49
   7   3  -2 1391.66   42.00
  -7   3   2 1443.86   42.80
   7   3  -2 1424.06   42.60
  -7   3   2 1416.06   42.90
  -7   3   2 1238.78   42.30
   7   3  -2 1395.76   47.80
  -7   3   2 1403.06   42.90
  -7   3   2 1443.86   48.00
  -7   3   2 1425.16   43.20
  -7   3   2 1372.76   49.50
  -6  -3   2  339.77   11.60
   6  -3  -2  354.66   12.00
  -6  -3   2  328.27   16.50
  -6  -3   2  335.17   13.70
  -6  -3   2  341.87   12.40
   6  -3  -2  354.66   12.40
   6  -3  -2  352.96   15.20
  -6  -3   2  352.16   18.10
   6  -3  -2  347.67   12.00
   6  -3  -2  314.57   16.10
   6  -3  -2  350.86   12.20
  -6  -3   2  319.27   20.40
  -6  -3   2  343.67   12.00
  -6  -3   2  348.47   11.80
   6  -3  -2  345.17   19.90
   6  -3  -2  334.97   20.90
   6   3  -2  336.27   12.00
  -6   3   2  350.66   12.20
  -6   3   2  352.66   12.00
  -6   3   2  345.27   11.50
   6   3  -2  364.26   11.30
   6   3  -2  357.36   12.00
  -6   3   2  358.86   12.50
  -6   3   2  364.96   12.30
   6   3  -2  372.06   15.80
  -6   3   2  345.17   16.60
  -6   3   2  357.56   15.90
   6   3  -2  331.87   20.70
  -5  -3   2  430.36   14.60
   5  -3  -2  463.35   23.90
  -5  -3   2  479.25   17.00
   5  -3  -2  416.96   18.40
  -5  -3   2  443.56   14.40
   5  -3  -2  448.06   14.80
  -5  -3   2  464.05   14.50
   5  -3  -2  449.56   15.10
   5  -3  -2  452.35   14.90
   5  -3  -2  419.36   21.70
  -5  -3   2  437.26   19.90
  -5  -3   2  455.65   14.60
   5  -3  -2  448.96   17.60
   5  -3  -2  454.95   14.70
  -5   3   2  466.55   15.10
   5   3  -2  460.75   14.80
   5   3  -2  479.05   14.20
  -5   3   2  472.85   14.90
  -5   3   2  499.35   15.60
   5   3  -2  456.25   18.20
   5   3  -2  444.66   14.90
  -5   3   2  438.26   15.10
  -5   3   2  467.35   18.90
  -5   3   2  469.55   19.10
   5   3  -2  425.16   22.60
  -5   3   2  461.25   16.90
   5   3  -2  497.75   21.90
   5   3  -2  474.55   15.20
  -4  -3   2  185.68    8.30
   4  -3  -2  174.18    6.50
   4  -3  -2  176.68   12.30
  -4  -3   2  175.88    8.30
   4  -3  -2  183.38    6.40
  -4  -3   2  166.68    6.20
  -4  -3   2  168.48    6.40
   4  -3  -2  176.88    6.60
   4  -3  -2  189.78    9.30
   4  -3  -2  163.18    9.20
   4  -3  -2  178.78    6.80
  -4  -3   2  180.38    6.40
  -4  -3   2  185.38   12.60
  -4  -3   2  178.28    6.30
   4  -3  -2  188.38    7.00
  -4  -3   2  194.68   10.50
   4   3  -2  182.08    6.50
  -4   3   2  191.48    9.30
   4   3  -2  175.68    5.50
  -4   3   2  208.18   10.50
  -4   3   2  170.78    6.70
   4   3  -2  187.28   10.70
  -4   3   2  160.68    7.70
   4   3  -2  191.28    8.70
   4   3  -2  173.48    5.50
  -4   3   2  181.08    6.30
   4   3  -2  183.48   11.60
   4   3  -2  168.68    6.30
   4   3  -2  176.48    6.30
  -4   3   2  182.28    6.50
  -4   3   2  168.98    6.50
   3  -3  -2   17.50    1.40
  -3  -3   2   20.10    2.30
   3  -3  -2   16.60    1.30
   3  -3  -2   16.00    2.10
  -3  -3   2   21.30    1.30
   3  -3  -2   16.40    1.40
   3  -3  -2   16.50    4.10
  -3  -3   2   22.50    2.90
  -3  -3   2   19.80    1.20
  -3  -3   2   19.10    1.30
  -3  -3   2   19.10    1.60
   3  -3  -2   18.20    2.50
   3  -3  -2   18.10    1.60
  -3  -3   2   18.40    1.20
  -3  -3   2   16.50    3.60
   3  -3  -2   21.50    2.60
   3  -3  -2   19.30    1.70
   3   3  -2   19.00    3.70
  -3   3   2   19.10    1.60
   3   3  -2   20.50    3.30
   3   3  -2   21.20    2.30
  -3   3   2   15.70    1.90
   3   3  -2   19.70    2.40
  -3   3   2   18.90    2.70
  -3   3   2   17.70    2.10
  -3   3   2   17.10    1.20
   3   3  -2   17.70    1.20
   3   3  -2   19.30    1.20
  -3   3   2   17.20    4.20
  -3   3   2   17.40    1.20
  -2  -3   2 1342.57   38.90
   2  -3  -2 1438.26   41.30
  -2  -3   2 1349.56   41.90
  -2  -3   2 1377.26   40.40
  -2  -3   2 1284.07   39.00
   2  -3  -2 1325.27   45.00
   2  -3  -2 1303.27   42.20
  -2  -3   2 1323.97   38.90
  -2  -3   2 1273.47   42.00
   2  -3  -2 1366.26   39.60
   2  -3  -2 1292.27   41.50
   2   3  -2 1379.16   41.80
   2   3  -2 1287.47   41.90
  -2   3   2 1355.46   39.10
  -2   3   2 1328.07   39.00
   2   3  -2 1342.47   39.10
  -2   3   2 1340.17   41.00
   2   3  -2 1301.57   41.10
  -2   3   2 1462.35   46.70
   2   3  -2 1328.27   39.00
  -2   3   2 1308.17   39.50
  -2   3   2 1319.57   43.90
  -2   3   2 1302.47   42.20
   2   3  -2 1342.27   42.30
  -2   3   2 1289.57   39.60
   1  -3  -2   18.10    1.20
   1  -3  -2   18.40    1.20
   1  -3  -2   16.50    3.10
   1  -3  -2   17.60    2.70
   1  -3  -2   16.30    2.50
  -1  -3   2   17.10    3.00
  -1  -3   2   15.60    1.60
  -1  -3   2   16.90    0.80
  -1  -3   2   15.50    2.00
   1  -3  -2   18.10    1.10
   1  -3  -2   15.70    1.60
   1  -3  -2   16.40    1.20
  -1   3   2   16.60    1.30
  -1   3   2   13.70    3.00
  -1   3   2   15.20    1.20
  -1   3   2   13.70    1.60
  -1   3   2   15.10    0.80
  -1   3   2   15.30    0.80
   1   3  -2   13.80    1.90
  -1   3   2   16.00    2.70
  -1   3   2   14.20    1.20
  -1   3   2   14.00    1.80
   0  -3   2  272.77    9.80
   0  -3  -2  267.97    8.40
   0  -3  -2  267.07   13.00
   0  -3  -2  264.77    9.10
   0  -3   2  258.67   10.00
   0  -3   2  255.37   12.10
   0  -3  -2  300.67   13.60
   0  -3  -2  262.47    8.50
   0  -3   2  268.57    8.30
   0  -3   2  271.17   10.70
   0  -3  -2  253.47   11.80
   0   3   2  262.27   12.10
   0   3   2  238.28    9.50
   0   3   2  267.07    8.60
   0   3  -2  287.27   10.60
   0   3   2  276.47    9.50
   0   3   2  257.77   13.70
   0   3  -2  283.17    9.90
   0   3   2  289.87   13.70
   0   3   2  270.17    8.70
   0   3   2  259.37    8.50
  -1  -3  -2  742.23   24.00
   1  -3   2  783.12   22.80
   1  -3   2  772.42   22.80
  -1  -3  -2  769.92   27.60
  -1  -3  -2  821.32   23.40
  -1  -3  -2  719.93   29.20
  -1  -3  -2  807.82   23.50
  -1  -3  -2  779.82   23.80
   1  -3   2  733.83   24.50
  -1  -3  -2  767.52   23.20
  -1  -3  -2  777.72   27.30
   1  -3   2  787.32   22.80
   1  -3   2  757.82   24.80
   1  -3   2  771.82   24.50
  -1  -3  -2  778.82   23.30
   1  -3   2  787.22   22.70
   1  -3   2  861.91   25.20
   1   3   2  800.42   23.50
   1   3   2  847.32   28.70
   1   3   2  792.72   24.00
  -1   3  -2  784.92   25.60
   1   3   2  816.92   23.60
   1   3   2  799.52   24.90
  -1   3  -2  796.62   23.50
   1   3   2  780.42   24.00
   1   3   2  778.42   24.10
   1   3   2  924.41   31.00
  -1   3  -2  765.02   25.70
   1   3   2  780.42   24.70
  -2  -3  -2  930.61   27.40
   2  -3   2  900.91   26.90
  -2  -3  -2  933.81   27.70
  -2  -3  -2  888.21   27.60
   2  -3   2  879.51   26.90
   2  -3   2  924.91   27.00
   2  -3   2  930.01   29.40
   2  -3   2  850.01   30.10
  -2  -3  -2  831.62   31.90
   2  -3   2  942.31   28.50
  -2  -3  -2  956.20   32.60
  -2  -3  -2  915.11   27.20
   2  -3   2  898.91   27.00
  -2  -3  -2  908.51   27.10
   2  -3   2  907.61   28.90
  -2  -3  -2  933.81   29.40
   2   3   2  916.41   27.60
   2   3   2  999.40   29.30
   2   3   2  957.20   28.00
   2   3   2  968.70   28.20
  -2   3  -2  938.71   29.40
   2   3   2 1022.30   36.20
  -2   3  -2  902.31   29.80
  -2   3  -2  900.41   29.70
   2   3   2  906.41   28.00
   2   3   2  911.91   27.50
  -2   3  -2  892.51   27.60
   2   3   2  922.21   28.70
   2   3   2  943.01   33.10
  -3  -3  -2   38.80    5.40
   3  -3   2   29.20    2.30
  -3  -3  -2   27.40    1.90
  -3  -3  -2   25.10    4.40
   3  -3   2   26.60    1.60
  -3  -3  -2   29.90    1.80
  -3  -3  -2   26.50    3.10
   3  -3   2   30.00    2.60
   3  -3   2   26.40    4.00
  -3  -3  -2   29.80    1.80
   3  -3   2   31.40    1.70
   3  -3   2   28.80    1.70
   3  -3   2   30.00    1.80
  -3  -3  -2   33.90    4.10
  -3  -3  -2   29.70    1.80
   3  -3   2   33.40    4.00
  -3  -3  -2   31.30    1.80
   3  -3   2   27.00    2.20
  -3   3  -2   34.50    2.90
   3   3   2   33.00    2.10
  -3   3  -2   31.40    2.70
   3   3   2   35.30    5.00
   3   3   2   28.30    4.60
   3   3   2   29.10    1.70
   3   3   2   27.50    1.70
   3   3   2   37.70    3.10
  -3   3  -2   27.80    1.10
   3   3   2   30.30    1.90
  -3   3  -2   30.60    2.30
  -3   3  -2   29.60    1.70
   3   3   2   27.90    1.50
  -3   3  -2   29.30    1.30
  -3   3  -2   30.80    1.70
  -4  -3  -2  468.15   19.50
   4  -3   2  497.75   15.70
  -4  -3  -2  479.25   22.30
   4  -3   2  480.65   15.80
  -4  -3  -2  502.75   15.70
  -4  -3  -2  499.15   15.80
   4  -3   2  509.05   17.30
   4  -3   2  491.25   21.30
   4  -3   2  509.45   15.60
   4  -3   2  489.25   15.70
  -4  -3  -2  476.85   16.00
  -4  -3  -2  498.85   15.80
  -4  -3  -2  501.35   15.70
   4  -3   2  501.05   20.90
   4   3   2  503.15   16.50
   4   3   2  544.05   25.20
   4   3   2  488.25   16.10
   4   3   2  531.15   22.90
   4   3   2  498.65   15.80
  -4   3  -2  516.75   16.10
   4   3   2  500.05   16.20
   4   3   2  507.05   15.70
  -4   3  -2  518.05   15.50
  -4   3  -2  496.05   15.60
  -4   3  -2  505.15   16.50
  -4   3  -2  500.05   17.90
   5  -3   2  356.46   23.60
  -5  -3  -2  355.26   12.40
   5  -3   2  357.96   12.10
  -5  -3  -2  369.06   12.10
  -5  -3  -2  374.76   12.00
   5  -3   2  350.06   13.90
   5  -3   2  348.27   12.50
  -5  -3  -2  334.47   16.40
  -5  -3  -2  350.86   12.00
   5  -3   2  371.06   12.20
  -5  -3  -2  328.67   20.10
   5  -3   2  356.46   13.40
  -5  -3  -2  364.76   19.20
   5  -3   2  368.06   17.70
  -5  -3  -2  358.86   12.10
  -5  -3  -2  341.47   14.40
  -5   3  -2  358.36   11.80
   5   3   2  348.57   12.10
   5   3   2  343.47   12.20
  -5   3  -2  367.86   13.90
   5   3   2  346.67   20.50
  -5   3  -2  385.36   12.00
  -5   3  -2  361.36   12.00
  -5   3  -2  352.36   12.10
   5   3   2  368.56   11.90
  -5   3  -2  358.46   11.50
  -5   3  -2  386.06   14.40
   5   3   2  376.76   19.10
   5   3   2  293.37   14.80
   5   3   2  364.26   12.50
   6  -3   2   29.20    6.30
   6  -3   2   38.80    4.00
  -6  -3  -2   44.70    2.80
   6  -3   2   44.20    3.00
  -6  -3  -2   45.40    2.80
  -6  -3  -2   41.50    2.80
   6  -3   2   44.40    2.80
  -6  -3  -2   47.20    5.60
   6  -3   2   43.90    2.90
   6  -3   2   32.80    7.60
  -6  -3  -2   42.40    3.90
  -6  -3  -2   36.10    6.50
  -6  -3  -2   38.90    3.00
   6  -3   2   45.70    2.80
   6   3   2   48.60    7.20
   6   3   2   40.00    2.80
   6   3   2   39.30    4.80
  -6   3  -2   40.20    2.00
  -6   3  -2   46.10    4.50
   6   3   2   41.60    2.60
  -6   3  -2   42.40    2.50
  -6   3  -2   42.70    2.80
   6   3   2   44.90    2.90
   6   3   2   48.60    3.10
  -6   3  -2   45.20    4.10
  -6   3  -2   46.50    2.80
  -6   3  -2   49.30    2.90
   6   3   2   43.40    2.40
  -7  -3  -2  476.95   18.10
   7  -3   2  446.06   31.50
   7  -3   2  481.55   15.70
   7  -3   2  452.05   24.40
   7  -3   2  452.85   15.60
   7  -3   2  447.86   15.30
  -7  -3  -2  444.46   15.40
  -7  -3  -2  443.26   15.40
   7  -3   2  436.06   16.40
  -7  -3  -2  461.95   22.00
  -7  -3  -2  434.56   15.70
  -7  -3  -2  412.66   24.10
  -7  -3  -2  464.15   15.20
   7  -3   2  443.66   15.60
  -7  -3  -2  431.96   25.90
  -7   3  -2  436.46   18.10
  -7   3  -2  439.76   15.30
   7   3   2  463.95   14.90
   7   3   2  460.35   15.80
  -7   3  -2  465.75   15.00
   7   3   2  456.35   24.90
   7   3   2  462.65   15.30
  -7   3  -2  471.25   15.70
  -7   3  -2  453.25   15.40
  -7   3  -2  457.15   17.30
   8  -3   2  181.08   15.60
   8  -3   2  181.38    8.40
  -8  -3  -2  213.78   14.20
   8  -3   2  191.28    8.30
  -8  -3  -2  196.18    7.80
   8  -3   2  186.78    8.10
  -8  -3  -2  188.38    8.00
  -8  -3  -2  176.08    7.90
  -8   3  -2  207.28    9.80
   8   3   2  208.18    7.70
   8   3   2  204.58   16.20
   8   3   2  200.48    8.00
  -8   3  -2  202.08    8.40
  -8   3  -2  203.28    8.30
  -8   3  -2  202.68    8.50
  -8   3  -2  182.48   10.40
   8   3   2  210.58    8.70
  -9  -3  -2   28.60    6.80
   9  -3   2   31.00    7.50
   9  -3   2   27.70    2.80
  -9  -3  -2   37.30    3.10
   9  -3   2   31.20    3.20
  -9  -3  -2   33.40    6.80
  -9  -3  -2   32.50    2.90
   9  -3   2   31.40    3.00
   9  -3   2   32.60    3.00
  -9  -3  -2   33.40    2.80
   9   3   2   29.60    2.40
  -9   3  -2   36.90    3.10
  -9   3  -2   36.60    3.80
  -9   3  -2   33.40    2.90
  -9   3  -2   34.60    3.00
   9   3   2   32.60    8.30
  -9   3  -2   35.10    2.70
  -9   3  -2   31.30    5.00
 -10  -3  -2   70.79    8.80
  10  -3   2   72.59   14.20
  10   3   2   89.19    4.50
 -10   3  -2   92.69    5.20
 -10   3  -2   79.99    4.50
  10   3   2   80.49   12.80
 -10   3  -2   81.19    5.00
  10  -4  -2   29.10    4.90
 -10   4   2   32.00    3.90
 -10   4   2   28.30    2.50
 -10   4   2   28.40    3.00
  10   4  -2   29.20    2.10
   9  -4  -2  156.78   15.30
   9  -4  -2  124.09    6.30
  -9  -4   2  130.99    6.40
   9  -4  -2  133.19    7.00
  -9  -4   2  139.99    6.30
  -9  -4   2  123.29    5.90
  -9  -4   2  136.09   12.40
  -9  -4   2  146.29   15.10
   9  -4  -2  125.79    6.60
   9  -4  -2  134.99   10.00
  -9   4   2  149.39    8.70
   9   4  -2  142.99    5.40
  -9   4   2  148.39    6.30
   9   4  -2  146.09   13.80
   9   4  -2  139.39    5.60
  -9   4   2  140.69    7.00
   9   4  -2  135.89   16.50
   9   4  -2  151.28    6.60
  -9   4   2  139.79    6.80
  -8  -4   2   38.90    2.80
  -8  -4   2   37.50    3.00
   8  -4  -2   40.00    5.00
  -8  -4   2   42.00    1.80
  -8  -4   2   37.40    7.60
  -8  -4   2   42.60    1.90
   8  -4  -2   40.00    3.20
   8  -4  -2   33.70    2.90
   8  -4  -2   40.00    8.90
   8  -4  -2   43.10    3.40
  -8  -4   2   43.40    3.20
  -8  -4   2   43.40    6.60
  -8   4   2   38.70    2.80
  -8   4   2   40.10    3.00
  -8   4   2   43.10    2.70
   8   4  -2   40.80    2.90
   8   4  -2   41.00    2.10
   8   4  -2   41.40    2.20
   8   4  -2   32.50    8.70
  -8   4   2   42.70    4.30
   8   4  -2   36.20    7.30
  -8   4   2   38.80    3.30
  -7  -4   2   14.40    1.30
  -7  -4   2   16.00    2.10
   7  -4  -2   14.60    2.10
  -7  -4   2   13.90    5.10
  -7  -4   2   14.70    1.90
   7  -4  -2   17.50    2.40
   7  -4  -2   10.70    1.60
   7  -4  -2   19.20    6.20
  -7  -4   2    8.90    3.70
  -7  -4   2   16.40    1.60
   7  -4  -2   11.00    3.40
  -7  -4   2   17.30    1.70
   7  -4  -2   16.00    3.10
   7   4  -2   24.80    5.40
  -7   4   2   11.20    1.60
   7   4  -2   16.30    1.70
  -7   4   2   13.70    1.90
  -7   4   2   14.30    2.00
  -7   4   2   14.00    2.80
  -7   4   2   15.70    1.60
   7   4  -2   13.60    1.20
   7   4  -2    8.70    5.60
  -7   4   2   12.20    3.70
   6  -4  -2   28.20    6.20
   6  -4  -2   18.10    5.70
  -6  -4   2   19.10    5.80
  -6  -4   2   19.90    2.90
   6  -4  -2   16.80    1.80
   6  -4  -2   21.40    3.20
  -6  -4   2   18.90    1.80
  -6  -4   2   25.90    5.20
  -6  -4   2   19.50    2.00
   6  -4  -2   21.30    4.30
   6  -4  -2   21.20    2.20
  -6  -4   2   20.10    1.70
  -6  -4   2   23.10    1.80
   6  -4  -2   19.30    2.60
  -6   4   2   23.10    3.40
   6   4  -2   21.20    3.10
   6   4  -2    9.10    4.40
  -6   4   2   18.10    3.30
  -6   4   2   15.20    1.50
   6   4  -2   19.20    1.80
  -6   4   2   19.40    1.80
  -6   4   2   20.00    1.70
  -6   4   2   20.20    2.10
   6   4  -2   17.80    4.20
   6   4  -2   20.20    1.70
   5  -4  -2  165.78   12.20
  -5  -4   2  163.88    6.10
   5  -4  -2  175.58    6.70
   5  -4  -2  162.98    9.10
  -5  -4   2  157.58   13.70
   5  -4  -2  165.88    6.90
  -5  -4   2  169.98    8.80
  -5  -4   2  169.58    6.40
  -5  -4   2  158.38   10.50
   5  -4  -2  157.88    6.30
  -5  -4   2  155.38    5.90
  -5  -4   2  166.38    6.50
   5  -4  -2  167.78    5.80
   5  -4  -2  155.48   12.30
  -5  -4   2  167.98    6.30
   5  -4  -2  157.08    6.50
   5  -4  -2  166.38    9.90
   5   4  -2  170.38    6.30
   5   4  -2  179.68    6.50
   5   4  -2  198.98   11.80
  -5   4   2  166.18    6.30
  -5   4   2  162.28    9.90
  -5   4   2  155.28    6.50
   5   4  -2  176.68    6.30
   5   4  -2  176.58   12.80
   5   4  -2  158.78    8.70
  -5   4   2  174.88    6.10
  -5   4   2  171.38    8.50
  -5   4   2  170.58    6.90
   4  -4  -2   70.39    3.30
   4  -4  -2   74.39    3.80
   4  -4  -2   89.09    7.90
   4  -4  -2   74.09    3.80
  -4  -4   2   73.29    3.30
   4  -4  -2   76.99    3.60
   4  -4  -2   72.99    4.50
   4  -4  -2   79.89    5.80
  -4  -4   2   72.59    3.00
   4  -4  -2   76.09    3.60
  -4  -4   2   64.69    3.60
  -4  -4   2   58.69    5.60
   4  -4  -2   64.09    7.10
  -4  -4   2   71.89    5.20
  -4  -4   2   72.19    3.00
  -4  -4   2   74.59    3.30
   4  -4  -2   74.39    5.80
  -4  -4   2   80.49    8.50
   4   4  -2   78.59    7.80
   4   4  -2   70.99    6.10
  -4   4   2   73.99    4.90
   4   4  -2   72.89    3.20
   4   4  -2   73.39    3.10
   4   4  -2   67.89    4.80
   4   4  -2   72.29    3.20
  -4   4   2   70.29    2.80
  -4   4   2   73.39    3.60
  -4   4   2   72.39    6.20
   3  -4  -2   92.69    4.10
   3  -4  -2   78.59    7.10
  -3  -4   2   90.89    3.50
  -3  -4   2   87.09    3.60
  -3  -4   2   95.49    4.60
   3  -4  -2   88.89    3.90
   3  -4  -2   89.39    4.60
  -3  -4   2   91.89    5.70
   3  -4  -2   89.79    6.20
  -3  -4   2   94.49    8.90
   3  -4  -2  100.49    5.80
  -3  -4   2   89.29    3.50
  -3  -4   2   94.09    3.30
  -3  -4   2   92.99    6.40
   3  -4  -2   95.19    5.00
   3  -4  -2   91.79    3.70
  -3  -4   2   95.09    3.30
  -3   4   2   91.69    4.00
  -3   4   2   90.59    6.80
   3   4  -2   84.49    5.60
  -3   4   2   92.29    8.40
   3   4  -2   89.99    3.30
  -3   4   2   92.59    3.00
  -3   4   2   89.59    3.00
   3   4  -2   89.59    5.20
  -3   4   2   90.29    4.40
  -3   4   2   91.49    5.30
  -3   4   2   95.09    4.80
   3   4  -2   95.09    3.70
   3   4  -2   90.09    3.40
   3   4  -2   93.29    6.30
  -2  -4   2  424.36   17.00
   2  -4  -2  477.65   19.40
  -2  -4   2  453.75   14.00
   2  -4  -2  458.65   14.30
  -2  -4   2  459.85   13.80
   2  -4  -2  455.15   15.60
  -2  -4   2  463.25   13.50
   2  -4  -2  470.25   14.70
  -2  -4   2  470.45   13.70
   2  -4  -2  462.05   14.40
  -2  -4   2  538.05   17.60
   2  -4  -2  481.05   18.60
  -2  -4   2  424.36   21.20
   2  -4  -2  471.55   18.10
  -2  -4   2  450.45   15.70
   2  -4  -2  434.86   16.00
   2  -4  -2  456.35   15.90
   2  -4  -2  463.75   14.40
   2   4  -2  483.35   14.30
  -2   4   2  480.55   15.00
  -2   4   2  473.35   16.90
   2   4  -2  468.05   18.30
   2   4  -2  490.15   15.80
   2   4  -2  483.35   15.50
  -2   4   2  444.06   18.10
  -2   4   2  514.35   21.90
   2   4  -2  488.65   14.90
  -2   4   2  497.35   15.20
  -2   4   2  485.75   20.00
   2   4  -2  474.25   14.20
   2   4  -2  485.05   16.80
   1  -4  -2  208.38    8.10
   1  -4  -2  213.78    7.30
   1  -4  -2  222.08    7.00
   1  -4  -2  195.68   10.30
   1  -4  -2  227.48   11.60
  -1  -4   2  220.88   10.60
   1  -4  -2  234.08    7.70
   1  -4  -2  203.18    9.10
  -1  -4   2  236.38    9.40
  -1  -4   2  216.28    6.90
  -1  -4   2  224.78    9.50
   1  -4  -2  223.48   11.10
  -1  -4   2  210.98    8.60
  -1   4   2  209.28    7.40
  -1   4   2  218.78    8.90
  -1   4   2  223.18    7.40
   1   4  -2  220.48    9.90
  -1   4   2  219.68   11.10
  -1   4   2  225.68   11.90
  -1   4   2  219.78    7.30
  -1   4   2  212.78   11.50
  -1   4   2  220.38    7.20
   0  -4  -2  858.41   32.10
   0  -4   2  875.51   28.60
   0  -4  -2  817.42   28.90
   0  -4   2  836.92   24.90
   0  -4  -2  790.12   27.50
   0  -4   2  833.92   27.40
   0  -4  -2  846.22   25.00
   0  -4  -2  853.61   25.90
   0  -4  -2  887.61   30.60
   0  -4   2  772.52   30.40
   0  -4   2  799.82   26.80
   0  -4   2  843.82   26.90
   0  -4  -2  825.12   24.90
   0   4   2  926.51   32.60
   0   4   2  865.71   31.10
   0   4  -2  917.31   29.00
   0   4   2  863.51   26.00
   0   4  -2  875.11   27.90
   0   4   2  856.91   27.60
   0   4   2  865.31   27.60
   0   4   2  804.82   31.20
   0   4   2  860.81   25.90
   0   4   2  871.21   26.10
   1  -4   2  180.88    7.50
   1  -4   2  161.88    5.10
   1  -4   2  162.18    7.30
  -1  -4  -2  161.58    9.70
   1  -4   2  155.88    5.10
  -1  -4  -2  160.28    6.20
   1  -4   2  156.58    8.90
  -1  -4  -2  164.48    8.10
  -1  -4  -2  164.48    6.50
  -1  -4  -2  166.88    8.90
   1  -4   2  181.38    8.10
   1  -4   2  154.68    5.90
  -1  -4  -2  147.69   10.50
  -1   4  -2  168.08    7.60
   1   4   2  157.28    5.50
  -1   4  -2  146.89    4.70
  -1   4  -2  145.39    6.90
   1   4   2  155.28    5.40
   1   4   2  157.08    6.50
   1   4   2  151.38    8.70
   1   4   2  160.38    5.30
   1   4   2  158.08    6.50
   1   4   2  153.68    5.30
  -2  -4  -2  217.98    7.70
   2  -4   2  209.38    9.10
  -2  -4  -2  198.68   13.80
  -2  -4  -2  206.88    7.00
   2  -4   2  215.78    6.70
  -2  -4  -2  216.38   12.00
  -2  -4  -2  205.98    9.00
   2  -4   2  216.68    6.80
  -2  -4  -2  214.68    9.90
   2  -4   2  199.48    8.90
  -2  -4  -2  210.88    7.20
   2  -4   2  208.98    6.70
   2  -4   2  219.78    8.00
  -2  -4  -2  211.08    7.30
   2  -4   2  207.98    6.90
  -2  -4  -2  220.18   11.30
   2  -4   2  216.68    8.50
   2  -4   2  197.08    9.30
  -2  -4  -2  215.58    7.20
   2  -4   2  232.08   10.40
   2   4   2  215.08    8.20
   2   4   2  210.08    7.80
   2   4   2  223.68    7.40
  -2   4  -2  213.48    7.20
  -2   4  -2  227.78    9.40
  -2   4  -2  219.48    6.80
   2   4   2  209.88    7.20
   2   4   2  203.38   11.00
  -2   4  -2  221.58    9.20
   2   4   2  221.78    8.00
  -2   4  -2  213.58    9.80
   2   4   2  217.68   13.90
   3  -4   2  349.57   11.20
  -3  -4  -2  345.97   11.30
   3  -4   2  369.26   16.70
  -3  -4  -2  350.46   11.30
  -3  -4  -2  380.16   20.10
  -3  -4  -2  345.37   14.40
   3  -4   2  345.87   11.90
  -3  -4  -2  352.56   16.80
  -3  -4  -2  338.37   11.40
   3  -4   2  345.97   13.50
   3  -4   2  344.17   11.30
  -3  -4  -2  350.46   11.50
  -3  -4  -2  347.97   11.80
   3  -4   2  390.46   13.30
   3  -4   2  332.77   11.00
  -3  -4  -2  327.57   16.40
   3  -4   2  331.87   11.10
   3  -4   2  348.97   15.40
   3  -4   2  338.87   15.60
   3  -4   2  351.06   12.10
  -3   4  -2  340.07   10.80
   3   4   2  343.07   11.20
  -3   4  -2  358.66   13.50
   3   4   2  354.96   12.00
   3   4   2  336.07   11.10
  -3   4  -2  338.97   12.60
  -3   4  -2  326.17   13.40
   3   4   2  348.27   16.50
   3   4   2  331.57   12.50
   3   4   2  348.07   11.00
   4  -4   2  127.39    5.00
   4  -4   2  115.09    4.70
  -4  -4  -2  108.59    5.10
   4  -4   2  115.69    4.60
  -4  -4  -2  122.19    4.90
   4  -4   2  128.89    6.30
  -4  -4  -2  109.59    6.00
   4  -4   2  125.99    8.80
  -4  -4  -2  106.99   10.50
   4  -4   2  105.39    7.00
  -4  -4  -2  121.59   11.10
  -4  -4  -2  113.09    4.80
  -4  -4  -2  123.99    5.00
   4  -4   2  125.09    4.90
  -4  -4  -2  125.39    7.50
  -4  -4  -2  134.19    8.00
   4  -4   2  119.19    8.50
  -4   4  -2  131.79    5.10
   4   4   2  137.29    5.80
  -4   4  -2  125.79    7.00
   4   4   2  137.09   11.30
   4   4   2  126.19    4.50
   4   4   2  125.59    5.20
   4   4   2  126.59    4.40
  -4   4  -2  127.89    5.90
  -4   4  -2  139.09    7.50
   4   4   2  124.89   11.30
  -4   4  -2  132.99    5.00
   4   4   2  127.59    6.60
  -5  -4  -2  201.28    7.70
   5  -4   2  197.98   12.40
  -5  -4  -2  193.28    7.30
  -5  -4  -2  197.18   10.00
  -5  -4  -2  194.48    7.30
  -5  -4  -2  179.78   12.80
  -5  -4  -2  156.08   13.80
   5  -4   2  172.18   13.60
   5  -4   2  184.58    7.00
  -5  -4  -2  192.88    7.30
  -5  -4  -2  186.68    7.10
   5  -4   2  191.78    7.30
  -5  -4  -2  204.38   11.40
   5  -4   2  180.68    8.70
   5  -4   2  192.78    9.00
   5  -4   2  205.28    7.50
   5  -4   2  190.58    7.30
   5  -4   2  189.78   12.60
  -5   4  -2  194.68    6.10
  -5   4  -2  200.38    9.40
   5   4   2  168.48    7.10
   5   4   2  199.98   13.30
   5   4   2  199.08    6.70
  -5   4  -2  198.98    7.30
   5   4   2  198.18   15.00
   5   4   2  189.78    9.80
  -5   4  -2  198.58    6.10
  -5   4  -2  203.78    7.70
   5   4   2  194.98    7.50
   5   4   2  195.58    7.90
  -5   4  -2  185.28    9.40
   6  -4   2  135.29    7.80
   6  -4   2  130.89   11.20
  -6  -4  -2  155.78   10.40
  -6  -4  -2  140.59    6.50
   6  -4   2  125.09    5.70
  -6  -4  -2  168.38   14.40
  -6  -4  -2  141.99    6.10
   6  -4   2  142.29   10.90
   6  -4   2  150.08    6.30
   6  -4   2  138.69    6.10
  -6  -4  -2  138.19    6.10
   6  -4   2  128.69    6.40
  -6  -4  -2  138.09    6.00
  -6  -4  -2  134.69    5.70
  -6   4  -2  145.39    7.90
  -6   4  -2  147.99    6.20
  -6   4  -2  146.59    5.40
   6   4   2  156.08    8.80
   6   4   2  152.78    5.40
   6   4   2  125.89   11.50
  -6   4  -2  132.49    5.50
   6   4   2  144.39    5.60
   6   4   2  148.99    6.60
   7  -4   2  151.08    6.80
  -7  -4  -2  157.58    6.60
  -7  -4  -2  153.68    6.70
  -7  -4  -2  159.28    6.90
   7  -4   2  142.89   12.60
   7  -4   2  165.18    7.00
   7  -4   2  150.88    6.60
   7  -4   2  164.38    9.40
  -7  -4  -2  162.98   11.80
  -7   4  -2  149.49    8.40
   7   4   2  154.58   10.20
  -7   4  -2  132.89    8.70
  -7   4  -2  163.08    6.80
  -7   4  -2  154.68    6.10
   7   4   2  168.58   13.70
  -7   4  -2  159.28    5.80
   7   4   2  157.68    5.80
  -7   4  -2  152.98    6.50
   7   4   2  163.88    7.10
   7   4   2  158.28    6.10
   8  -4   2   97.19    5.30
  -8  -4  -2  102.99    5.30
  -8  -4  -2  101.09    5.80
  -8  -4  -2  100.39    5.00
   8  -4   2  117.79   11.80
   8  -4   2  104.79    5.50
   8  -4   2   94.99    5.00
   8   4   2  103.49   11.90
  -8   4  -2  102.99    6.80
  -8   4  -2  107.79    5.30
  -8   4  -2  118.89    5.70
   8   4   2  107.29    4.70
  -8   4  -2  112.19    7.90
  -8   4  -2  103.29    4.60
   8   4   2  107.39    5.70
  -8   4  -2  106.39    5.00
   9  -4   2  112.69    6.00
   9  -4   2  123.29    6.70
  -9  -4  -2  113.29    6.00
   9  -4   2   90.89   13.60
  -9   4  -2  110.89    5.90
  -9   4  -2  113.09    7.40
  -9   4  -2  116.19    5.80
  -9   4  -2  111.49    5.40
   9   4   2  117.59    6.20
   9   4   2  117.59   12.90
   9  -5  -2    6.10    2.70
  -9  -5   2    1.70    3.10
  -9  -5   2    5.60    1.40
  -9   5   2    3.40    1.50
   9   5  -2    7.90    1.70
  -9   5   2    4.00    1.10
   8  -5  -2   95.39   11.80
  -8  -5   2   96.39    5.20
  -8  -5   2   94.79    4.60
  -8  -5   2   96.29    5.10
  -8  -5   2  111.19   10.40
   8  -5  -2  106.29    8.40
   8  -5  -2   91.49    4.90
  -8  -5   2   96.49   12.70
   8  -5  -2  100.99    5.40
   8  -5  -2  106.99    5.80
   8   5  -2  105.09   10.90
  -8   5   2   95.89    4.20
  -8   5   2   96.19    7.00
   8   5  -2  112.29    5.20
  -8   5   2  105.49    5.50
  -8   5   2   97.99    5.10
  -8   5   2  103.69    4.40
   8   5  -2   89.89   12.90
  -7  -5   2   35.80    6.90
   7  -5  -2   33.10    3.00
   7  -5  -2   39.20    4.80
   7  -5  -2   36.80    2.70
   7  -5  -2   31.70    2.80
  -7  -5   2   34.90    2.80
  -7  -5   2   43.10    2.90
  -7  -5   2   38.20    2.10
   7  -5  -2   32.40    5.10
  -7  -5   2   37.00    2.50
   7  -5  -2   33.70    7.60
  -7  -5   2   39.90    3.50
   7   5  -2   35.80    2.60
  -7   5   2   36.60    2.70
  -7   5   2   35.40    2.80
  -7   5   2   35.40    2.10
   7   5  -2   32.00    7.40
  -7   5   2   36.00    2.00
   6  -5  -2   13.70    1.90
   6  -5  -2   15.50    3.00
   6  -5  -2   17.70    5.20
  -6  -5   2   14.90    4.00
  -6  -5   2   16.00    1.50
  -6  -5   2   13.00    5.00
  -6  -5   2   14.70    1.60
   6  -5  -2   14.30    2.20
  -6  -5   2   15.30    1.90
   6  -5  -2   16.40    2.10
  -6  -5   2   15.30    1.40
   6  -5  -2   17.70    1.80
   6  -5  -2   15.40    3.50
  -6  -5   2   15.70    2.70
   6   5  -2   20.70    4.90
  -6   5   2   18.20    3.30
  -6   5   2   14.10    1.10
   6   5  -2   16.90    1.70
   6   5  -2   21.10    4.40
   6   5  -2   17.30    2.70
  -6   5   2   18.60    2.00
   5  -5  -2  145.19   11.40
  -5  -5   2  148.89    5.80
   5  -5  -2  162.98    9.60
  -5  -5   2  139.69    5.70
  -5  -5   2  128.29   12.60
  -5  -5   2  145.99    5.30
   5  -5  -2  145.49    6.00
  -5  -5   2  147.59    5.30
   5  -5  -2  144.49    6.10
   5  -5  -2  138.09    5.70
   5  -5  -2  138.99    7.40
   5  -5  -2  151.38    9.00
   5   5  -2  158.68   10.00
  -5   5   2  141.79    8.10
  -5   5   2  160.28   10.80
   5   5  -2  158.88   11.20
   5   5  -2  142.89    5.90
   5   5  -2  157.68    6.30
  -5   5   2  152.98    6.30
   4  -5  -2   63.09    5.30
   4  -5  -2   62.89    3.20
  -4  -5   2   64.79    8.40
  -4  -5   2   62.59    3.70
   4  -5  -2   55.59    6.60
  -4  -5   2   64.79    2.50
  -4  -5   2   52.09    5.60
   4  -5  -2   61.89    4.20
  -4  -5   2   59.69    2.50
  -4  -5   2   63.09    2.90
   4  -5  -2   65.19    4.30
   4  -5  -2   55.79    3.10
   4  -5  -2   60.09    3.50
  -4  -5   2   64.69    3.00
  -4  -5   2   65.39    6.30
   4  -5  -2   62.99    3.00
   4  -5  -2   49.60    8.60
   4   5  -2   66.19    3.00
  -4   5   2   65.89    5.00
   4   5  -2   70.09    3.30
   4   5  -2   70.29    6.10
  -4   5   2   67.99    3.30
   4   5  -2   71.49    4.90
  -4   5   2   74.19    3.60
   4   5  -2   67.09    5.40
   4   5  -2   69.09    2.90
   3  -5  -2  122.59    4.90
  -3  -5   2  132.59    8.20
   3  -5  -2  128.59    8.30
  -3  -5   2  130.59    6.00
  -3  -5   2  129.49    3.90
   3  -5  -2  119.49    5.00
   3  -5  -2  125.39    4.70
  -3  -5   2  130.19    9.10
  -3  -5   2  128.49    4.60
   3  -5  -2  121.09    6.40
   3  -5  -2  122.89    6.10
   3  -5  -2  115.49    8.70
  -3  -5   2  126.29    5.00
  -3  -5   2  130.69    4.80
   3  -5  -2  127.59    7.60
   3  -5  -2  123.39    6.30
  -3  -5   2  131.39    7.60
  -3  -5   2  129.59   11.20
   3  -5  -2  131.69    5.40
  -3   5   2  128.79    5.10
   3   5  -2  129.89    6.60
   3   5  -2  127.19    5.00
   3   5  -2  129.99    6.40
   3   5  -2  109.89    5.90
   3   5  -2  126.69    4.20
  -3   5   2  129.29    9.20
  -3   5   2  131.49    7.10
   3   5  -2  122.29    4.10
  -3   5   2  128.39    4.90
   2  -5  -2  190.28    7.00
   2  -5  -2  207.58    7.20
   2  -5  -2  207.68    9.30
  -2  -5   2  199.48    6.30
   2  -5  -2  207.78    8.30
  -2  -5   2  203.38    8.50
  -2  -5   2  195.18    6.80
  -2  -5   2  189.78    9.80
  -2  -5   2  208.68   11.20
   2  -5  -2  203.18   10.90
   2  -5  -2  203.18   11.00
  -2  -5   2  206.18   11.50
   2  -5  -2  205.98    7.40
   2  -5  -2  214.88    8.40
   2  -5  -2  222.78   11.50
  -2  -5   2  207.18   14.50
  -2  -5   2  213.18    6.40
  -2   5   2  199.28   11.80
  -2   5   2  202.68    7.20
  -2   5   2  186.78    7.00
  -2   5   2  204.78    6.90
   2   5  -2  203.78    7.10
  -2   5   2  194.08    9.10
  -2   5   2  195.18   12.40
  -2   5   2  201.98    7.00
  -1  -5   2  731.73   24.60
  -1  -5   2  689.03   26.90
   1  -5  -2  749.13   22.30
  -1  -5   2  726.23   22.20
  -1  -5   2  797.62   26.10
   1  -5  -2  779.22   28.60
   1  -5  -2  730.13   26.60
  -1  -5   2  726.73   31.10
   1  -5  -2  754.22   28.80
   1  -5  -2  707.53   23.60
   1  -5  -2  733.73   25.60
   1  -5  -2  752.82   22.70
   1  -5  -2  722.83   22.50
   1  -5  -2  756.02   22.80
  -1  -5   2  768.72   25.40
  -1   5   2  740.13   22.30
  -1   5   2  731.23   24.80
  -1   5   2  718.33   28.90
  -1   5   2  761.12   28.50
  -1   5   2  753.92   28.20
  -1   5   2  723.63   22.40
  -1   5   2  756.12   22.50
   0  -5  -2    7.50    1.90
   0  -5   2    8.60    2.30
   0  -5   2    7.50    1.90
   0  -5  -2    7.40    0.90
   0  -5   2    9.20    1.90
   0  -5  -2    4.20    1.60
   0  -5   2    5.20    1.50
   0  -5   2   11.00    3.40
   0  -5  -2    5.70    2.30
   0  -5  -2    7.20    1.00
   0  -5  -2    8.70    1.40
   0  -5  -2    7.90    2.90
   0  -5   2    9.80    1.60
   0   5  -2   10.20    2.00
   0   5   2    6.30    0.80
   0   5   2    7.40    0.90
   0   5   2    7.20    1.60
   0   5   2    9.10    1.90
   0   5   2    8.30    2.40
   0   5   2    7.20    2.80
   0   5   2    7.30    0.90
  -1  -5  -2  374.36   11.60
  -1  -5  -2  365.06   11.50
   1  -5   2  374.36   13.70
   1  -5   2  372.26   14.00
   1  -5   2  360.16   10.80
  -1  -5  -2  369.86   15.70
   1  -5   2  302.27   14.40
  -1  -5  -2  389.16   15.20
   1  -5   2  366.16   14.00
  -1  -5  -2  344.87   18.90
   1  -5   2  369.96   12.00
   1  -5   2  359.96   10.90
  -1  -5  -2  370.06   12.40
   1  -5   2  357.66   16.50
  -1  -5  -2  363.06   12.30
  -1  -5  -2  385.46   17.80
   1   5   2  381.06   16.70
   1   5   2  368.76   11.90
   1   5   2  387.66   13.80
   1   5   2  374.16   19.30
   1   5   2  366.96   11.90
   1   5   2  405.16   13.80
   1   5   2  371.26   12.00
  -1   5  -2  394.36   14.60
   2  -5   2   65.79    4.60
  -2  -5  -2   63.19    3.30
  -2  -5  -2   64.49    2.90
   2  -5   2   58.69    3.10
   2  -5   2   58.79    3.10
  -2  -5  -2   62.49    3.00
   2  -5   2   59.19    4.00
   2  -5   2   60.89    3.30
  -2  -5  -2   57.89    2.70
  -2  -5  -2   60.79    8.10
   2  -5   2   60.09    2.50
   2  -5   2   63.19    4.50
  -2  -5  -2   56.39    4.90
  -2  -5  -2   63.49    5.40
   2  -5   2   60.99    2.60
  -2  -5  -2   57.59    4.00
  -2  -5  -2   69.29    8.00
   2   5   2   62.99    7.40
  -2   5  -2   57.09    4.40
   2   5   2   61.19    3.80
   2   5   2   61.29    2.70
   2   5   2   59.89    2.80
  -2   5  -2   63.49    2.30
  -2   5  -2   61.09    2.10
   2   5   2   67.89    3.70
   2   5   2   55.59    5.50
   3  -5   2  124.59    4.20
   3  -5   2  131.89    7.30
   3  -5   2  132.09    6.80
   3  -5   2  108.99    7.30
  -3  -5  -2  119.09    8.70
  -3  -5  -2  118.19    4.70
   3  -5   2  114.69    8.20
  -3  -5  -2  121.89    7.60
  -3  -5  -2  123.59    9.60
  -3  -5  -2  127.59   14.00
  -3  -5  -2  117.99    4.60
  -3  -5  -2  114.49    7.40
   3  -5   2  120.19    4.30
   3  -5   2  114.09    5.10
   3  -5   2  114.39    5.30
  -3  -5  -2  119.29    4.80
   3  -5   2  125.19    5.70
   3  -5   2  126.09    6.80
   3  -5   2  120.19    4.70
   3  -5   2  119.09    4.60
  -3  -5  -2  117.69    5.20
  -3  -5  -2  116.29    4.80
  -3   5  -2  127.59    4.40
  -3   5  -2  121.79    5.50
   3   5   2  117.69    4.80
   3   5   2  125.69    5.50
   3   5   2  103.59   10.40
   3   5   2  130.29    4.80
  -3   5  -2  124.39    7.60
  -3   5  -2  130.49    7.10
   3   5   2  120.79    8.60
   3   5   2  121.29    5.70
   4  -5   2  127.39    8.90
   4  -5   2  135.69    4.90
   4  -5   2  132.89    5.40
   4  -5   2  124.09    5.00
  -4  -5  -2  164.88   14.10
  -4  -5  -2  133.59    5.20
  -4  -5  -2  136.19    8.30
   4  -5   2  128.79    5.30
  -4  -5  -2  127.69    5.40
  -4  -5  -2  128.19    5.70
   4  -5   2  135.99    7.00
  -4  -5  -2  128.89   10.30
  -4  -5  -2  137.09    5.50
  -4  -5  -2  130.19    5.30
   4  -5   2  129.19    9.30
  -4   5  -2  137.29    5.20
   4   5   2  135.79    5.50
   4   5   2  130.29    6.20
   4   5   2  131.59    9.70
  -4   5  -2  137.69    7.60
  -4   5  -2  137.99    5.10
   4   5   2  136.79    6.70
   4   5   2  129.79   12.00
  -4   5  -2  137.59    8.20
   5  -5   2   88.39    8.50
  -5  -5  -2   85.99    7.20
  -5  -5  -2  100.69    4.90
   5  -5   2   96.09    4.20
  -5  -5  -2   96.69    4.30
   5  -5   2  105.49    4.70
   5  -5   2   99.89    4.50
   5  -5   2   92.19    5.90
  -5  -5  -2   96.29    9.10
  -5  -5  -2  103.99    4.60
   5  -5   2  100.39    4.40
  -5  -5  -2   95.39    4.40
   5  -5   2  101.19    8.80
  -5   5  -2   89.09    6.20
  -5   5  -2   95.09    6.90
  -5   5  -2  104.79    4.40
   5   5   2  102.59    6.10
  -5   5  -2   98.19    4.20
   5   5   2  109.19    5.30
   5   5   2   91.49    8.90
  -6  -5  -2  167.48   12.50
   6  -5   2  158.78    6.50
   6  -5   2  162.58    6.90
  -6  -5  -2  159.48    6.70
   6  -5   2  172.68    9.00
  -6  -5  -2  162.58    6.50
  -6  -5  -2  153.78    6.70
   6  -5   2  162.88    7.00
   6  -5   2  160.98    6.70
   6  -5   2  158.48   12.30
  -6  -5  -2  157.38    6.80
  -6  -5  -2  180.38   11.40
  -6   5  -2  153.68    8.80
  -6   5  -2  165.98    6.60
   6   5   2  162.58    9.10
   6   5   2  167.88    7.40
  -6   5  -2  173.88    9.90
   6   5   2  151.08   12.10
  -6   5  -2  172.38    6.80
  -7  -5  -2  142.19   10.90
  -7  -5  -2  144.89    6.30
   7  -5   2  141.29    6.40
   7  -5   2  139.29    6.10
   7  -5   2  147.99    8.80
   7  -5   2  148.39    6.60
   7  -5   2  150.78   17.30
  -7  -5  -2  124.59   11.30
  -7  -5  -2  145.09    6.40
  -7  -5  -2  133.59    6.00
   7   5   2  144.69    4.90
   7   5   2  139.39   12.30
  -7   5  -2  141.19    6.30
  -7   5  -2  133.69    7.10
  -7   5  -2  156.48    8.90
   7   5   2  143.49    9.20
   7   5   2  149.79    7.00
  -7   5  -2  144.79    9.20
   8  -5   2  176.38    7.80
  -8  -5  -2  163.58   12.50
   8  -5   2  187.98   11.00
   8  -5   2  167.88    7.50
   8  -5   2  157.28   19.30
  -8  -5  -2  185.28    7.90
   8  -5   2  191.88    8.20
   8   5   2  206.18    7.50
  -8   5  -2  203.48   11.60
   8   5   2  186.88    7.80
  -8   5  -2  190.18   10.40
  -8  -6   2   59.89    7.90
  -8  -6   2   57.89    3.30
  -8  -6   2   56.19    3.80
   8   6  -2   57.09    3.70
  -8   6   2   57.29    4.20
   7  -6  -2   29.40    7.60
  -7  -6   2   23.40    2.30
   7  -6  -2   25.20    3.70
   7  -6  -2   23.90    2.10
  -7  -6   2   19.80    4.80
   7  -6  -2   30.40    3.80
  -7  -6   2   28.80    2.00
  -7  -6   2   28.50    1.90
   7  -6  -2   26.90    4.10
   7  -6  -2   19.50    4.20
   7   6  -2   33.40    2.90
  -7   6   2   30.50    2.70
   7   6  -2   37.90    7.60
  -7   6   2   29.50    3.50
   6  -6  -2   21.70    3.40
  -6  -6   2   19.50    4.90
   6  -6  -2   31.20    6.50
   6  -6  -2   20.80    2.70
  -6  -6   2   26.20    1.70
   6  -6  -2   23.10    1.90
  -6  -6   2   18.20    6.10
   6  -6  -2   19.90    2.00
  -6  -6   2   23.10    1.80
  -6  -6   2   24.00    2.10
   6  -6  -2   15.20    3.50
   6   6  -2   15.20    3.80
  -6   6   2   21.20    2.00
  -6   6   2   22.50    3.60
   6   6  -2   20.00    4.90
   6   6  -2   23.00    2.10
  -5  -6   2   33.20    1.70
  -5  -6   2   25.30    6.20
   5  -6  -2   31.60    2.30
   5  -6  -2   39.50    2.90
  -5  -6   2   32.40    5.20
  -5  -6   2   38.00    5.40
  -5  -6   2   28.80    2.50
   5  -6  -2   35.70    8.40
  -5  -6   2   35.70    2.30
   5  -6  -2   31.20    2.40
   5  -6  -2   32.50    2.20
   5  -6  -2   33.10    4.20
  -5  -6   2   32.00    1.70
   5  -6  -2   36.00    4.50
   5  -6  -2   32.80    2.60
  -5  -6   2   32.30    2.30
   5   6  -2   32.90    3.50
   5   6  -2   32.10    4.00
   5   6  -2   34.50    2.50
   5   6  -2   32.50    5.70
  -5   6   2   36.40    2.60
  -5   6   2   36.30    4.00
  -5   6   2   38.40    2.40
   5   6  -2   36.60    2.00
   4  -6  -2   36.10    6.20
   4  -6  -2   26.80    2.00
  -4  -6   2   30.90    2.70
  -4  -6   2   33.00    2.70
   4  -6  -2   28.70    4.20
  -4  -6   2   25.50    4.90
   4  -6  -2   27.20    2.80
   4  -6  -2   32.50    3.70
   4  -6  -2   25.70    2.10
  -4  -6   2   29.50    5.00
  -4  -6   2   34.60    6.80
   4  -6  -2   27.60    2.40
  -4  -6   2   33.70    1.90
   4   6  -2   30.10    2.20
   4   6  -2   27.30    2.60
  -4   6   2   29.10    2.00
   4   6  -2   35.30    2.60
   4   6  -2   30.10    1.50
  -4   6   2   30.00    2.10
  -4   6   2   27.40    3.40
  -3  -6   2  138.99   12.40
   3  -6  -2  132.89    7.10
  -3  -6   2  128.29    6.40
   3  -6  -2  132.99    5.70
   3  -6  -2  132.19    5.40
   3  -6  -2  136.09    9.10
   3  -6  -2  152.08   10.10
   3  -6  -2  127.59    6.80
  -3  -6   2  137.79    4.80
   3  -6  -2  141.29    7.50
  -3  -6   2  138.59   10.20
  -3  -6   2  133.29    5.00
   3  -6  -2  125.79    5.30
  -3  -6   2  130.99    8.80
   3  -6  -2  131.29    6.50
  -3   6   2  139.29   10.50
   3   6  -2  156.38    6.30
  -3   6   2  137.99    5.70
  -3   6   2  137.09    5.30
  -3   6   2  139.39    7.90
   2  -6  -2   90.99    6.00
   2  -6  -2   86.89    4.10
  -2  -6   2   93.39    5.30
  -2  -6   2   99.39    6.40
   2  -6  -2   83.09    5.30
  -2  -6   2   88.19    3.10
   2  -6  -2   84.39    7.10
  -2  -6   2   88.49    3.10
   2  -6  -2   88.79    3.80
   2  -6  -2   94.19    4.50
  -2  -6   2   82.39   10.30
  -2  -6   2   86.59    8.30
   2  -6  -2   83.49    3.60
   2  -6  -2   87.29    6.90
  -2  -6   2   89.19    3.50
  -2   6   2   92.49    3.70
  -2   6   2   90.79    4.30
  -2   6   2   92.29    8.20
  -2   6   2   76.19    5.50
  -2   6   2   90.69    3.80
   1  -6  -2    5.90    2.60
  -1  -6   2    8.60    2.20
   1  -6  -2    6.00    2.50
   1  -6  -2    8.70    1.20
  -1  -6   2    6.50    2.50
  -1  -6   2    5.80    0.80
   1  -6  -2    5.60    1.40
  -1  -6   2    6.50    2.40
   1  -6  -2    7.90    2.10
  -1  -6   2    7.40    3.00
  -1   6   2    7.10    0.90
  -1   6   2    7.30    1.90
  -1   6   2    7.60    2.70
  -1   6   2    6.80    0.80
  -1   6   2    7.80    2.70
  -1   6   2    7.20    0.90
   0  -6   2  708.63   24.90
   0  -6  -2  606.74   18.80
   0  -6  -2  618.94   19.10
   0  -6   2  605.14   18.90
   0  -6   2  551.04   26.50
   0  -6  -2  560.84   24.60
   0  -6   2  611.84   22.40
   0  -6  -2  622.94   20.10
   0  -6  -2  644.04   27.90
   0  -6   2  621.74   21.80
   0  -6   2  636.54   21.90
   0  -6  -2  590.44   22.80
   0   6   2  626.04   18.90
   0   6   2  621.74   23.70
   0   6   2  613.54   19.00
   0   6   2  637.84   19.10
   0   6  -2  650.33   22.00
   0   6   2  624.24   21.80
   0   6   2  613.64   27.20
   1  -6   2  114.79    7.60
   1  -6   2  116.49    6.80
   1  -6   2  112.29    8.60
   1  -6   2  123.59    4.10
   1  -6   2  121.59    4.00
  -1  -6  -2  137.89   10.00
  -1  -6  -2  114.09   10.90
  -1  -6  -2  114.79    4.60
  -1  -6  -2  125.69    4.70
   1  -6   2  115.99    6.70
  -1  -6  -2  122.29    5.30
   1  -6   2  121.29    6.50
   1  -6   2  123.59    5.00
   1   6   2  126.89    6.50
   1   6   2  136.59    4.60
   1   6   2  132.69    4.70
   1   6   2  137.29    8.50
  -1   6  -2  116.99    6.90
   1   6   2  120.49   10.40
   1   6   2  127.69    4.60
   1   6   2  121.89    6.40
   2  -6   2  122.89    7.60
  -2  -6  -2  151.88   12.70
  -2  -6  -2  133.09    6.30
  -2  -6  -2  131.79    5.00
  -2  -6  -2  139.39   10.50
   2  -6   2  138.39    7.00
   2  -6   2  121.89    7.10
  -2  -6  -2  128.39    5.10
   2  -6   2  139.19    4.80
   2  -6   2  140.49    5.80
  -2  -6  -2  133.29    5.80
   2   6   2  126.89    6.30
   2   6   2  143.79    8.90
   2   6   2  140.09    6.80
   2   6   2  139.59    5.20
  -2   6  -2  139.69    7.70
   2   6   2  152.08   12.20
   2   6   2  141.49    5.10
  -3  -6  -2  212.68   16.40
   3  -6   2  194.48    7.10
   3  -6   2  189.38    7.40
   3  -6   2  206.98    8.20
   3  -6   2  209.68    9.90
   3  -6   2  192.78    8.60
   3  -6   2  188.78    8.00
   3  -6   2  195.78   11.50
   3  -6   2  197.38    7.00
  -3  -6  -2  203.98   13.60
  -3  -6  -2  199.18    7.10
  -3  -6  -2  196.08    7.30
  -3   6  -2  217.98   10.20
   3   6   2  200.88    7.20
   3   6   2  205.78    7.10
   3   6   2  201.78   11.70
  -3   6  -2  205.98    6.40
  -3   6  -2  201.68    6.60
   4  -6   2   47.90    5.00
   4  -6   2   50.39    7.50
   4  -6   2   50.19    3.60
  -4  -6  -2   53.99    6.90
  -4  -6  -2   51.39    3.00
   4  -6   2   51.79    3.00
   4  -6   2   53.19    2.30
  -4  -6  -2   51.19    2.90
   4  -6   2   54.99    4.40
  -4  -6  -2   42.10    8.00
  -4  -6  -2   49.10    4.80
   4  -6   2   48.50    2.20
  -4  -6  -2   50.09    2.70
  -4  -6  -2   54.19    2.90
   4  -6   2   52.89    2.80
  -4  -6  -2   49.20    3.20
   4   6   2   57.79    3.80
  -4   6  -2   56.89    5.50
  -4   6  -2   59.19    5.00
   4   6   2   60.19    6.30
  -4   6  -2   60.59    3.40
   4   6   2   60.59    3.90
  -4   6  -2   53.99    2.50
   5  -6   2  121.29   10.20
  -5  -6  -2  136.09    5.60
   5  -6   2  152.48    6.20
   5  -6   2  143.09    7.90
   5  -6   2  134.19    5.40
  -5  -6  -2  136.49    5.90
   5  -6   2  135.89    7.00
   5  -6   2  133.49    5.80
  -5  -6  -2  135.79    5.80
  -5  -6  -2  132.29   14.40
  -5  -6  -2  140.29    5.80
   5  -6   2  137.99    9.80
  -5  -6  -2  134.09    9.00
   5  -6   2  142.99    5.20
   5   6   2  147.29    6.90
   5   6   2  121.29   11.50
  -5   6  -2  137.39    8.80
   5   6   2  148.39    7.10
  -5   6  -2  128.49    9.10
  -5   6  -2  128.29    6.50
   6  -6   2   75.69    5.80
   6  -6   2   72.09    3.80
  -6  -6  -2   72.09    4.10
   6  -6   2   81.29    3.70
  -6  -6  -2   76.29    3.80
  -6  -6  -2   76.69    4.00
   6  -6   2   65.09    8.70
   6  -6   2   76.39    4.30
   6  -6   2   70.49    4.40
  -6  -6  -2   83.19   11.80
  -6  -6  -2   73.99    8.70
  -6   6  -2   80.99    3.90
  -6   6  -2   76.79    3.70
   6   6   2   55.99    8.20
  -6   6  -2   75.79    6.70
  -6   6  -2   81.59    6.30
   6   6   2   76.09    4.80
  -7  -6  -2   97.89    4.90
   7  -6   2   96.69    7.10
   7  -6   2  108.99    5.50
  -7  -6  -2  112.39    9.50
  -7   6  -2  116.19    8.70
  -7   6  -2  119.39    7.10
   7   6   2  106.49    6.00
  -6  -7   2   37.40    2.60
   6  -7  -2   37.30    3.20
   6  -7  -2   40.30    3.60
  -6  -7   2   44.50    6.50
   6  -7  -2   39.70    4.90
  -6  -7   2   37.70    1.60
   6   7  -2   38.10    4.50
   6   7  -2   35.50    2.90
   5  -7  -2   26.90    2.50
   5  -7  -2   30.50    5.70
   5  -7  -2   28.40    5.20
  -5  -7   2   28.60    5.60
   5  -7  -2   28.80    1.90
  -5  -7   2   28.80    7.10
  -5  -7   2   28.70    5.30
  -5  -7   2   30.90    2.40
   5  -7  -2   29.40    2.60
   5  -7  -2   24.50    4.00
  -5  -7   2   29.30    2.20
   5  -7  -2   27.10    2.60
  -5  -7   2   26.10    2.50
   5   7  -2   29.50    2.50
  -5   7   2   28.80    2.20
  -4  -7   2   66.59    3.20
   4  -7  -2   66.59    6.50
   4  -7  -2   72.89    4.20
   4  -7  -2   64.99    4.60
  -4  -7   2   67.89    7.60
  -4  -7   2   72.39    3.30
   4  -7  -2   77.69    4.20
   4  -7  -2   69.39    5.70
  -4  -7   2   71.29   10.10
  -4  -7   2   72.39    7.10
   4  -7  -2   70.59    4.00
  -4   7   2   71.89    3.40
  -4   7   2   75.69    5.90
   3  -7  -2   43.80    5.50
   3  -7  -2   44.90    3.30
   3  -7  -2   43.10    2.30
  -3  -7   2   48.70    3.70
   3  -7  -2   44.50    3.00
   3  -7  -2   40.90    4.00
   3  -7  -2   48.00    5.60
   3  -7  -2   44.10    3.40
  -3  -7   2   45.10    2.20
  -3  -7   2   45.00    2.20
  -3  -7   2   43.20    5.70
   3  -7  -2   39.30    2.60
  -3  -7   2   37.40    3.00
  -3  -7   2   60.29    8.70
  -3   7   2   45.50    2.40
  -3   7   2   47.30    5.20
  -3   7   2   43.90    2.30
  -2  -7   2   36.00    2.00
   2  -7  -2   31.60    2.40
   2  -7  -2   36.30    4.60
  -2  -7   2   32.40    3.90
  -2  -7   2   29.40    4.70
   2  -7  -2   40.20    4.10
  -2  -7   2   27.20    5.80
  -2  -7   2   35.90    1.60
  -2  -7   2   34.10    1.60
   2  -7  -2   34.90    4.90
  -2  -7   2   37.30    4.40
   2  -7  -2   31.90    2.10
  -2   7   2   37.70    1.90
  -2   7   2   39.20    4.00
  -2   7   2   36.20    1.90
  -2   7   2   34.80    1.80
  -1  -7   2   37.90    4.00
  -1  -7   2   27.70    1.10
   1  -7  -2   28.00    2.10
   1  -7  -2   27.80    1.80
   1  -7  -2   27.60    2.50
   1  -7  -2   25.60    3.00
  -1  -7   2   28.60    1.70
  -1  -7   2   28.70    1.20
  -1  -7   2   26.00    4.30
  -1  -7   2   39.00    6.30
   1  -7  -2   31.00    4.90
  -1   7   2   29.00    1.50
  -1   7   2   29.20    1.60
  -1   7   2   34.30    3.60
  -1   7   2   31.00    1.50
   0  -7  -2   23.50    5.00
   0  -7  -2   32.80    1.90
   0  -7   2   30.80    4.20
   0  -7   2   29.10    3.40
   0  -7   2   31.90    1.90
   0  -7  -2   29.70    4.50
   0  -7  -2   35.00    2.60
   0  -7   2   34.00    1.30
   0  -7  -2   33.90    2.10
   0  -7   2   31.70    1.30
   0  -7   2   28.50    5.30
   0   7   2   33.90    1.50
   0   7   2   35.20    1.60
   0   7   2   30.60    3.30
  -1  -7  -2   61.79    8.30
   1  -7   2   66.49    2.50
  -1  -7  -2   66.89    7.20
  -1  -7  -2   61.69    3.60
   1  -7   2   69.39    4.90
   1  -7   2   63.39    2.60
  -1  -7  -2   66.89    3.20
   1  -7   2   66.29    3.20
   1  -7   2   72.49    7.10
   1  -7   2   50.79    5.20
   1   7   2   68.59    8.10
   1   7   2   68.29    2.70
   1   7   2   70.29    4.80
  -1   7  -2   82.79    5.70
   1   7   2   68.79    2.60
   1   7   2   70.09    4.30
   2  -7   2  130.99    8.40
   2  -7   2  142.39    5.80
  -2  -7  -2  127.69   10.50
  -2  -7  -2  141.29    6.10
  -2  -7  -2  130.09   12.80
   2  -7   2  136.49    4.90
   2  -7   2  147.09    9.50
  -2  -7  -2  128.39    5.10
   2  -7   2  132.89   12.30
  -2  -7  -2  138.79    5.40
   2  -7   2  148.29    7.50
   2  -7   2  136.09    5.00
   2   7   2  144.39    5.20
   2   7   2  147.29    7.40
  -2   7  -2  144.89    8.40
   2   7   2  157.28    8.40
   2   7   2  149.49    6.20
   2   7   2  153.88    5.10
   2   7   2  152.58    7.20
  -3  -7  -2    7.90    4.00
   3  -7   2    7.70    1.20
  -3  -7  -2    7.60    3.10
   3  -7   2    4.80    1.60
  -3  -7  -2    7.30    1.20
  -3  -7  -2    5.50    1.50
   3  -7   2    8.30    1.10
  -3  -7  -2    8.20    1.80
   3  -7   2   11.60    3.10
  -3  -7  -2    6.90    1.10
   3  -7   2    4.50    1.20
   3  -7   2    6.90    1.90
  -3   7  -2    9.40    2.40
   3   7   2   11.20    2.80
   3   7   2    7.30    1.20
   3   7   2    6.50    1.80
   3   7   2    6.50    0.90
  -4  -7  -2   95.49    9.70
   4  -7   2   95.59    7.20
  -4  -7  -2   73.69   10.20
   4  -7   2   94.79    6.00
  -4  -7  -2   92.39    4.40
   4  -7   2   90.29    5.00
   4  -7   2   93.09    4.30
  -4  -7  -2   97.69    4.70
   4  -7   2   90.39    4.20
   4  -7   2   69.19    7.70
  -4  -7  -2   94.49    6.30
   4   7   2   83.89    7.50
   4   7   2   88.49    3.80
   4   7   2  100.19    5.70
  -4   7  -2   97.39    6.80
  -4   7  -2   94.59    3.40
   4   7   2   91.29    4.90
   5  -7   2   54.79    3.40
   5  -7   2   62.49    2.80
   5  -7   2   61.79    5.10
  -5  -7  -2   53.39    5.60
   5  -7   2   60.49    3.50
  -5  -7  -2   63.29    3.30
   5  -7   2   56.09    2.30
  -5  -7  -2   59.69    3.50
  -5  -7  -2   54.89    3.00
   5   7   2   66.79    4.70
  -3  -8   2   43.20    5.70
  -3  -8   2   45.40    6.10
   3  -8  -2   49.40    5.70
  -3  -8   2   46.70    8.00
   3  -8  -2   48.10    3.30
  -2  -8   2   45.70    7.40
   2  -8  -2   34.60    4.60
   2  -8  -2   39.70    2.80
  -2  -8   2   40.50    4.70
   2  -8  -2   44.30    6.00
  -2   8   2   28.70    4.30
  -1  -8   2   13.00    3.40
   1  -8  -2   15.70    4.30
  -1  -8   2    9.30    3.10
   1  -8  -2   11.50    3.40
   1  -8  -2   12.70    1.80
  -1  -8   2   13.70    4.70
  -1   8   2   17.30    3.20
   0  -8   2   45.40    6.70
   0  -8   2   49.40    4.80
   0  -8  -2   48.50    7.20
   0  -8  -2   50.99    3.00
   0  -8   2   53.69    5.90
   0  -8  -2   54.59    6.60
   0   8   2   54.59    4.70
   1  -8   2   29.80    4.30
  -1  -8  -2   31.70    6.50
   1  -8   2   31.00    1.80
  -1  -8  -2   28.90    5.80
  -1  -8  -2   31.40    2.30
   1  -8   2   30.80    5.00
   1   8   2   27.20    3.20
  -2  -8  -2   30.20    6.60
   2  -8   2   28.90    3.30
   2  -8   2   29.40    4.20
  -2  -8  -2   28.00    2.10
   2  -8   2   28.30    1.90
  11   0  -3  143.09   21.70
 -11   0   3  143.39    8.20
 -11   0   3  140.09    7.50
  11   0  -3  150.08   16.80
 -11   0   3  169.58   14.70
  10   0  -3   -2.20    4.00
  10   0  -3   -9.20    6.80
 -10   0   3    1.00    0.90
 -10   0   3    2.30    1.10
 -10   0   3    1.40    1.10
 -10   0   3    2.00    2.40
  10   0  -3    2.10    1.20
 -10   0   3    2.60    2.70
  10   0  -3    1.90    1.20
   9   0  -3  175.28   15.90
  -9   0   3  167.68    7.80
   9   0  -3  176.98    7.70
  -9   0   3  177.78    7.90
  -9   0   3  175.38    7.70
   9   0  -3  185.48   17.60
  -9   0   3  166.48   13.20
  -9   0   3  170.98    7.70
   9   0  -3  158.78    7.40
  -9   0   3  184.08   13.90
  -8   0   3  749.53   32.70
   8   0  -3  740.53   24.30
   8   0  -3  777.22   24.60
  -8   0   3  760.82   24.70
  -8   0   3  706.83   31.60
   8   0  -3  739.13   36.10
   8   0  -3  709.83   24.10
  -8   0   3  793.32   24.70
   8   0  -3  752.42   24.70
  -8   0   3  762.32   24.50
   8   0  -3  730.03   37.80
  -8   0   3  769.92   24.40
   7   0  -3   83.89    9.40
  -7   0   3   74.09    4.00
  -7   0   3   71.09    7.50
  -7   0   3   75.69    8.90
   7   0  -3   72.79    4.00
  -7   0   3   69.09    4.10
   7   0  -3   79.29    4.30
   7   0  -3   65.39    7.50
   7   0  -3   82.29    4.10
   7   0  -3   69.29    3.80
   7   0  -3   73.99   11.50
  -7   0   3   82.39    4.40
  -6   0   3 1186.48   45.00
   6   0  -3 1243.28   38.60
  -6   0   3 1280.27   38.70
  -6   0   3 1251.67   41.80
   6   0  -3 1260.67   38.90
  -6   0   3 1286.87   45.50
  -6   0   3 1309.47   39.00
   6   0  -3 1317.27   38.90
   6   0  -3 1273.27   38.80
  -6   0   3 1248.68   39.00
   6   0  -3 1276.07   38.60
   6   0  -3 1315.67   49.00
  -6   0   3 1280.07   38.70
   6   0  -3 1275.57   43.70
   6   0  -3 1256.77   43.40
  -5   0   3  236.18   12.60
   5   0  -3  224.78   14.30
   5   0  -3  239.68    8.50
  -5   0   3  235.18    8.40
   5   0  -3  237.98    8.30
   5   0  -3  217.48    8.40
  -5   0   3  225.98   12.40
  -5   0   3  227.88    8.40
   5   0  -3  218.98   11.00
   5   0  -3  223.78   15.40
  -5   0   3  240.38    8.30
   5   0  -3  230.48   11.30
   5   0  -3  235.18    8.50
  -5   0   3  220.68   10.30
  -5   0   3  234.88    8.60
  -4   0   3   18.70    2.70
   4   0  -3   15.30    2.30
   4   0  -3   15.50    1.60
   4   0  -3   14.70    1.40
   4   0  -3   17.80    1.50
  -4   0   3   19.40    4.70
  -4   0   3   16.90    1.50
   4   0  -3   15.10    3.80
  -4   0   3   18.10    1.50
   4   0  -3   15.30    1.50
   4   0  -3   19.70    1.60
   4   0  -3   18.60    2.50
  -4   0   3   16.50    1.40
  -4   0   3   16.40    3.30
   3   0  -3   67.69    3.10
   3   0  -3   62.69    4.80
   3   0  -3   64.49    2.90
   3   0  -3   66.89    4.10
  -3   0   3   64.39    6.60
  -3   0   3   63.79    4.00
   3   0  -3   67.69    2.90
   3   0  -3   66.59    3.10
  -3   0   3   62.69    4.60
  -3   0   3   65.09    3.50
  -3   0   3   70.59    3.10
  -3   0   3   65.19    2.90
   3   0  -3   64.69    6.40
  -3   0   3   63.39    2.90
   2   0  -3 4221.98  124.19
  -2   0   3 3906.21  124.19
   1   0  -3   34.30    1.70
   1   0  -3   32.80    1.50
   1   0  -3   36.00    1.60
  -1   0   3   33.00    1.60
  -1   0   3   32.90    2.20
  -1   0   3   32.60    1.70
   1   0  -3   33.30    1.70
  -1   0   3   36.00    1.60
   1   0  -3   37.30    3.70
   1   0  -3   32.50    2.00
  -1   0   3   32.70    1.70
  -1   0   3   32.30    3.60
  -1   0   3   34.50    1.80
  -1   0   3   30.20    2.20
   1   0  -3   28.40    2.00
   1   0  -3   32.90    1.70
  -1   0   3   30.00    3.30
  -1   0   3   37.90    1.90
   0   0   3  551.14   16.60
   0   0  -3  595.14   20.60
   0   0   3  478.05   19.80
   0   0   3  583.34   20.40
   0   0  -3  567.44   16.80
   0   0   3  553.64   16.80
   0   0   3  545.95   16.80
   0   0  -3  554.64   16.90
   0   0  -3  549.85   20.00
   0   0  -3  547.85   16.70
   0   0   3  548.85   16.80
   0   0  -3  562.04   16.80
   0   0   3  559.64   16.80
   0   0   3  582.74   16.80
  -1   0  -3  464.45   18.50
   1   0   3  497.75   18.70
   1   0   3  480.95   14.70
   1   0   3  475.25   14.50
   1   0   3  479.25   14.60
   1   0   3  484.85   14.60
  -1   0  -3  481.45   14.60
  -1   0  -3  479.65   14.70
  -1   0  -3  471.95   14.60
  -1   0  -3  485.55   14.60
  -1   0  -3  447.46   15.50
   1   0   3  467.45   14.60
  -1   0  -3  474.35   14.50
   1   0   3  513.15   18.70
  -1   0  -3  494.25   18.60
  -2   0  -3 1514.75   48.60
   2   0   3 1446.36   48.00
   2   0   3 1413.36   46.00
   3   0   3  814.72   29.10
  -3   0  -3  742.93   29.10
   3   0   3  787.12   23.10
   3   0   3  730.83   27.00
  -3   0  -3  746.93   23.10
  -3   0  -3  751.62   23.10
   3   0   3  768.72   23.30
   3   0   3  746.13   28.80
  -3   0  -3  769.92   23.40
  -3   0  -3  732.93   30.80
   3   0   3  735.13   23.10
   3   0   3  779.22   23.30
   3   0   3  756.82   23.10
  -3   0  -3  762.02   23.10
   3   0   3  764.92   23.30
  -4   0  -3  737.13   22.90
   4   0   3  721.53   22.60
  -4   0  -3  734.23   22.70
   4   0   3  774.22   30.20
   4   0   3  760.32   28.10
  -4   0  -3  730.73   22.80
   4   0   3  733.33   22.80
   4   0   3  737.03   23.00
  -4   0  -3  749.62   29.00
   4   0   3  729.13   22.70
  -4   0  -3  711.13   29.80
   4   0   3  738.63   28.70
  -4   0  -3  745.63   22.80
   4   0   3  719.03   23.50
  -5   0  -3  187.08    7.10
   5   0   3  189.38    7.30
  -5   0  -3  199.58    7.20
  -5   0  -3  188.28    9.30
   5   0   3  191.98    7.20
   5   0   3  192.58   11.90
   5   0   3  191.38    7.10
  -5   0  -3  194.38   15.50
  -5   0  -3  192.18    7.30
  -5   0  -3  195.08    7.30
   5   0   3  188.98   13.10
   5   0   3  177.68   11.20
   5   0   3  189.08    7.20
  -5   0  -3  188.08   12.10
   5   0   3  192.68    7.40
   6   0   3   84.39    4.00
   6   0   3   82.19    7.80
   6   0   3   90.39    9.30
   6   0   3   91.89    4.50
  -6   0  -3   89.89    4.10
  -6   0  -3   96.19    4.60
   6   0   3   91.79    4.60
  -6   0  -3   93.09    4.50
  -6   0  -3   94.99    4.40
  -6   0  -3   94.79    9.70
  -6   0  -3   89.59    8.50
   6   0   3   84.39    4.30
   6   0   3   93.39    4.40
   6   0   3   90.69    4.50
   6   0   3   94.09    8.80
  -6   0  -3   98.79    4.50
  -6   0  -3   92.79    6.30
   7   0   3    9.70    1.70
   7   0   3   10.40    3.80
  -7   0  -3   10.80    1.70
   7   0   3   13.20    1.80
   7   0   3   10.50    3.70
  -7   0  -3    7.80    3.20
   7   0   3   11.90    1.70
  -7   0  -3   11.00    1.50
  -7   0  -3    6.20    3.60
  -7   0  -3   11.50    1.70
  -7   0  -3   13.40    1.90
  -7   0  -3    7.80    2.20
   7   0   3    5.60    3.20
   7   0   3   12.30    2.00
   7   0   3    8.40    1.70
   8   0   3    3.70    4.00
  -8   0  -3    8.00    5.00
  -8   0  -3   10.30    1.70
   8   0   3   12.10    1.90
   8   0   3   14.80    1.90
   8   0   3   11.80    2.00
   8   0   3   11.80    4.10
  -8   0  -3   12.50    1.90
  -8   0  -3   12.00    2.60
  -8   0  -3   13.10    4.40
  -8   0  -3   12.10    2.00
   8   0   3   14.80    2.20
  -9   0  -3   28.60    2.60
   9   0   3   31.90    2.60
  -9   0  -3   23.60    5.40
  -9   0  -3   24.70    2.60
   9   0   3   28.30    2.80
  -9   0  -3   13.50    7.30
   9   0   3   33.90    6.00
   9   0   3   33.00    8.20
   9   0   3   27.50    2.80
  -9   0  -3   30.40    2.70
  -9   0  -3   26.10    2.60
  10   0   3  107.59    5.60
 -10   0  -3  101.89    5.60
 -10   0  -3  114.29    6.10
  10   0   3   98.09   17.00
 -10   0  -3  105.59    5.60
 -10   0  -3  103.29    5.60
 -10   0  -3  102.99   15.20
 -10   0  -3  102.69   10.90
  10   0   3   98.29    5.90
  11  -1  -3  128.99   16.40
 -11  -1   3  104.59   14.40
 -11  -1   3  128.79    6.60
 -11   1   3  140.89   12.30
  11   1  -3  123.99    7.00
 -11   1   3  135.59    8.10
 -11   1   3  125.39    7.20
  11   1  -3  122.69   17.00
 -11   1   3  123.89    6.60
  11   1  -3  127.39    6.40
  10  -1  -3  210.48    9.40
 -10  -1   3  269.47   18.90
  10  -1  -3  229.78   22.50
 -10  -1   3  217.68    9.20
 -10  -1   3  221.78    9.40
  10  -1  -3  211.78   19.00
  10  -1  -3  231.18    9.80
 -10  -1   3  216.18    9.50
 -10  -1   3  220.78   16.30
 -10  -1   3  221.58    9.50
  10   1  -3  230.38   21.80
 -10   1   3  207.58   17.40
  10   1  -3  211.48    9.00
 -10   1   3  224.78   10.10
 -10   1   3  224.18    9.60
  10   1  -3  234.28   19.70
 -10   1   3  225.38    9.50
 -10   1   3  215.58   15.80
  10   1  -3  216.38    9.50
 -10   1   3  214.18    9.30
  -9  -1   3   20.30    5.60
  -9  -1   3   14.40    2.20
   9  -1  -3   16.00    2.30
   9  -1  -3   10.30    7.10
  -9  -1   3   18.80    2.00
   9  -1  -3   18.70    2.50
  -9  -1   3   16.80    2.30
   9  -1  -3   23.30    7.10
  -9  -1   3   16.80    5.30
  -9  -1   3   21.10    2.60
   9   1  -3   17.00    2.30
  -9   1   3   17.40    4.70
   9   1  -3   12.70    6.90
  -9   1   3   16.20    3.90
   9   1  -3   18.50    2.50
  -9   1   3   22.40    2.40
   9   1  -3   20.00    6.10
  -9   1   3   17.70    2.40
  -9   1   3   21.00    2.90
  -9   1   3   17.30    2.30
  -8  -1   3  157.58    7.00
   8  -1  -3  141.29   10.50
   8  -1  -3  160.88    7.20
  -8  -1   3  162.18    6.90
  -8  -1   3  141.79   11.80
   8  -1  -3  160.58    7.00
   8  -1  -3  155.08   16.20
  -8  -1   3  157.48    6.80
  -8  -1   3  159.88    7.00
  -8  -1   3  157.78    6.70
   8  -1  -3  153.58   10.70
   8  -1  -3  140.19   13.90
   8  -1  -3  154.48    7.00
  -8  -1   3  157.38   12.70
  -8   1   3  151.98    7.40
   8   1  -3  154.18    6.60
  -8   1   3  152.28    7.00
  -8   1   3  150.38   11.70
   8   1  -3  161.98    6.80
  -8   1   3  157.18    6.90
   8   1  -3  152.98    7.00
   8   1  -3  130.99   16.80
  -8   1   3  161.78    7.00
  -8   1   3  160.08   11.70
   8   1  -3  149.09    6.70
   8   1  -3  158.78   14.30
  -7  -1   3  170.58   12.00
   7  -1  -3  186.08   11.20
  -7  -1   3  144.19   12.00
   7  -1  -3  170.98    7.10
  -7  -1   3  174.98    7.80
   7  -1  -3  175.38    7.40
   7  -1  -3  168.48   14.00
  -7  -1   3  172.08    7.10
   7  -1  -3  173.38    7.40
   7  -1  -3  176.48    7.20
  -7  -1   3  174.48    7.20
  -7  -1   3  182.78    7.10
   7  -1  -3  160.48   15.30
  -7  -1   3  166.08    9.60
  -7   1   3  169.68    7.00
   7   1  -3  168.28    6.70
   7   1  -3  163.28    6.80
  -7   1   3  177.08    7.60
   7   1  -3  165.88    7.10
  -7   1   3  164.48   11.10
   7   1  -3  192.38   14.40
   7   1  -3  162.78    6.80
  -7   1   3  173.68   11.80
   7   1  -3  152.98    9.90
  -7   1   3  162.58    7.10
  -7   1   3  166.68   11.00
   7   1  -3  138.89   13.70
  -6  -1   3  229.48    8.70
  -6  -1   3  253.37   15.00
   6  -1  -3  233.18   10.00
  -6  -1   3  226.88    8.80
  -6  -1   3  239.38    8.60
   6  -1  -3  230.58   12.20
   6  -1  -3  246.58    9.10
  -6  -1   3  209.98   13.20
   6  -1  -3  231.98    9.00
   6  -1  -3  220.18   19.20
  -6  -1   3  229.18   11.30
   6  -1  -3  241.28    8.80
   6  -1  -3  229.08   11.80
  -6  -1   3  240.08    8.80
   6   1  -3  229.98    8.60
   6   1  -3  221.38    9.50
  -6   1   3  234.28   11.40
   6   1  -3  237.78    8.70
  -6   1   3  244.68    8.90
  -6   1   3  249.68    9.10
  -6   1   3  236.88   12.80
   6   1  -3  227.08    8.80
  -6   1   3  236.78    8.80
  -6   1   3  234.58    9.00
   6   1  -3  237.38   12.10
   6   1  -3  239.98    8.60
   6   1  -3  259.17   17.40
  -6   1   3  226.78    9.20
  -6   1   3  233.88   13.40
   6   1  -3  247.38   15.90
   5  -1  -3  159.88    8.50
  -5  -1   3  154.78    6.30
  -5  -1   3  161.38    6.10
   5  -1  -3  156.18    6.10
   5  -1  -3  147.69    8.70
  -5  -1   3  157.28   10.80
  -5  -1   3  152.78    6.10
  -5  -1   3  157.88    6.50
  -5  -1   3  157.58    6.20
   5  -1  -3  155.78    6.10
   5  -1  -3  164.58    5.70
  -5  -1   3  145.89    8.20
  -5  -1   3  163.48    9.90
   5  -1  -3  165.28    6.40
   5  -1  -3  153.18   12.60
   5  -1  -3  159.18    6.40
  -5   1   3  142.89    9.30
   5   1  -3  142.89   11.30
  -5   1   3  156.08    6.20
   5   1  -3  156.18    6.10
  -5   1   3  160.68    6.50
   5   1  -3  161.58    5.90
   5   1  -3  146.99    8.40
  -5   1   3  153.88    8.00
  -5   1   3  162.68    6.30
  -5   1   3  147.29    6.00
  -5   1   3  148.59    6.00
   5   1  -3  142.69   11.50
   5   1  -3  149.29    5.80
   5   1  -3  139.79    6.70
   5   1  -3  150.38    5.90
   4  -1  -3  991.70   30.90
  -4  -1   3 1060.89   37.20
  -4  -1   3  989.20   35.10
  -4  -1   3  970.10   31.20
   4  -1  -3 1002.80   30.60
  -4  -1   3 1020.60   30.80
  -4  -1   3 1010.50   30.70
  -4  -1   3 1051.89   33.40
   4  -1  -3 1013.10   30.70
   4  -1  -3 1046.10   34.20
   4  -1  -3 1022.60   40.20
  -4  -1   3 1013.80   30.60
   4  -1  -3 1002.10   30.20
   4  -1  -3  970.00   30.90
  -4  -1   3 1026.50   30.60
  -4   1   3 1083.39   36.50
   4   1  -3 1131.39   35.20
  -4   1   3 1067.69   32.30
  -4   1   3 1035.10   32.00
   4   1  -3 1047.90   31.90
   4   1  -3 1071.29   32.50
   4   1  -3 1019.80   40.60
  -4   1   3 1064.09   41.90
  -4   1   3 1038.80   32.30
   4   1  -3 1077.39   33.30
   4   1  -3 1053.89   32.10
   4   1  -3 1029.70   31.70
  -4   1   3 1056.79   32.10
   3  -1  -3  155.18    7.40
   3  -1  -3  161.58    6.40
  -3  -1   3  150.78    6.00
  -3  -1   3  160.68    5.80
   3  -1  -3  163.48    5.80
  -3  -1   3  161.08    6.40
  -3  -1   3  164.18    8.10
  -3  -1   3  159.68    7.30
   3  -1  -3  163.08    5.80
   3  -1  -3  178.98   11.20
  -3  -1   3  158.68    5.70
  -3  -1   3  161.28    5.90
  -3  -1   3  176.18   10.90
   3  -1  -3  167.88    6.10
   3  -1  -3  153.08    7.30
   3   1  -3  160.58    5.50
  -3   1   3  148.89   10.60
  -3   1   3  152.78    7.90
   3   1  -3  148.99    5.50
   3   1  -3  157.58    7.30
  -3   1   3  158.78    5.90
  -3   1   3  163.48    7.50
  -3   1   3  163.48    5.80
  -3   1   3  169.28    6.00
   3   1  -3  161.68    5.80
   3   1  -3  164.28   10.50
   3   1  -3  157.48    5.60
  -3   1   3  150.48    5.70
   3   1  -3  153.88    6.50
   2  -1  -3   64.49    2.90
   2  -1  -3   61.99    5.70
  -2  -1   3   62.99    2.60
   2  -1  -3   58.89    2.70
   2  -1  -3   57.89    3.30
  -2  -1   3   63.19    2.70
   2  -1  -3   58.19    2.60
  -2  -1   3   63.19    3.60
  -2  -1   3   62.59    2.50
  -2  -1   3   60.89    2.50
   2  -1  -3   59.69    3.80
  -2  -1   3   70.99    5.70
  -2  -1   3   65.49    4.00
   2   1  -3   67.19    3.50
  -2   1   3   67.69    2.90
  -2   1   3   69.39    6.40
  -2   1   3   62.19    4.70
   2   1  -3   63.09    4.30
  -2   1   3   69.39    3.00
  -2   1   3   66.49    2.80
   2   1  -3   79.89    4.40
   2   1  -3   69.79    2.70
  -2   1   3   67.09    3.90
  -2   1   3   66.09    3.00
   2   1  -3   67.39    2.60
  -1  -1   3 1273.67   41.20
   1  -1  -3 1264.27   42.10
  -1   1   3 1194.08   36.60
  -1   1   3 1268.07   41.40
   0  -1   3  405.06   12.20
   0  -1  -3  420.86   14.30
   0  -1  -3  409.46   16.30
   0  -1  -3  399.46   12.70
   0  -1  -3  399.16   12.40
   0  -1   3  408.56   12.30
   0  -1   3  411.06   12.40
   0  -1   3  399.26   12.40
   0  -1   3  401.66   12.40
   0  -1  -3  442.36   16.50
   0  -1  -3  403.76   12.60
   0  -1  -3  408.06   12.80
   0  -1  -3  398.46   12.70
   0  -1   3  410.76   15.90
   0  -1   3  428.16   15.40
   0  -1   3  399.16   12.20
   0  -1   3  399.36   12.40
   0  -1   3  398.16   12.30
   0   1   3  395.66   12.30
   0   1   3  398.56   12.50
   0   1   3  401.06   12.50
   0   1   3  395.16   12.70
   0   1  -3  401.16   11.90
   0   1   3  402.26   16.10
   0   1  -3  397.76   12.10
   0   1   3  425.66   16.70
   0   1  -3  390.16   12.00
   0   1   3  397.76   12.30
   0   1   3  409.06   12.40
   0   1   3  407.66   14.40
   0   1   3  399.06   12.40
   0   1  -3  396.86   12.30
   1  -1   3  566.94   17.50
  -1  -1  -3  585.14   17.90
  -1  -1  -3  600.24   21.90
   1  -1   3  569.64   17.60
   1  -1   3  622.84   21.30
  -1  -1  -3  582.54   17.60
  -1  -1  -3  568.04   19.90
  -1  -1  -3  587.94   17.90
  -1  -1  -3  601.64   17.80
  -1  -1  -3  578.44   22.70
   1  -1   3  570.64   17.60
   1  -1   3  582.74   18.40
   1  -1   3  595.54   17.50
  -1  -1  -3  593.14   17.80
   1  -1   3  577.14   21.20
   1  -1   3  599.64   17.60
  -1   1  -3  585.34   17.80
  -1   1  -3  607.04   17.70
  -1   1  -3  535.75   20.90
   1   1   3  626.44   22.50
   1   1   3  579.04   17.90
   1   1   3  577.14   20.30
  -1   1  -3  611.54   17.80
   1   1   3  602.44   18.20
   1   1   3  616.84   18.10
   1   1   3  587.44   18.00
   1   1   3  587.24   17.90
  -1   1  -3  610.24   17.90
  -2  -1  -3  504.85   22.90
   2  -1   3  476.25   19.00
  -2  -1  -3  480.25   14.90
   2  -1   3  458.75   14.80
   2  -1   3  469.95   14.90
  -2  -1  -3  484.05   19.80
  -2  -1  -3  508.75   17.60
   2  -1   3  495.45   14.80
  -2  -1  -3  486.75   15.10
   2  -1   3  478.65   14.80
  -2  -1  -3  464.65   14.80
   2  -1   3  489.75   14.90
   2  -1   3  479.35   18.60
   2   1   3  485.95   14.80
   2   1   3  492.65   14.70
  -2   1  -3  481.05   14.70
   2   1   3  475.45   14.90
  -2   1  -3  519.75   14.80
   2   1   3  396.26   16.90
   2   1   3  495.85   19.80
   2   1   3  480.95   15.50
   2   1   3  464.85   14.80
  -2   1  -3  489.85   14.60
  -2   1  -3  463.35   18.20
  -2   1  -3  480.95   14.70
  -2   1  -3  474.25   14.70
   3  -1   3  204.88    7.20
   3  -1   3  206.58    7.80
   3  -1   3  219.78    7.40
   3  -1   3  208.38    7.20
   3  -1   3  212.28    7.30
  -3  -1  -3  204.98    7.20
   3  -1   3  201.78   10.60
  -3  -1  -3  213.28    7.50
   3  -1   3  216.18   10.80
   3  -1   3  222.48   11.80
   3  -1   3  208.98    7.20
  -3  -1  -3  201.58    7.30
  -3  -1  -3  206.18    7.20
  -3  -1  -3  208.58    7.20
  -3   1  -3  215.98    7.40
   3   1   3  198.88    7.40
   3   1   3  211.88    7.30
  -3   1  -3  205.18    7.20
   3   1   3  213.38    7.50
  -3   1  -3  212.48    7.30
   3   1   3  202.38   10.20
  -3   1  -3  224.28   10.60
  -3   1  -3  217.18   13.90
   3   1   3  244.08   13.00
   3   1   3  195.38   11.60
  -3   1  -3  207.08    7.80
   3   1   3  212.38    6.90
   3   1   3  210.28    7.30
   3   1   3  208.18    7.20
   4  -1   3  996.10   30.80
  -4  -1  -3 1007.30   30.90
  -4  -1  -3 1049.49   35.30
   4  -1   3 1026.40   30.90
   4  -1   3 1021.40   36.20
  -4  -1  -3 1032.30   38.80
   4  -1   3 1047.40   31.50
  -4  -1  -3 1009.00   30.90
  -4  -1  -3 1024.10   30.80
   4  -1   3  935.81   35.80
  -4  -1  -3  951.00   38.10
  -4  -1  -3 1026.40   31.20
  -4  -1  -3 1033.70   30.90
   4  -1   3 1020.20   30.80
   4  -1   3 1097.69   38.90
   4  -1   3  997.10   31.00
   4  -1   3 1021.40   30.90
  -4   1  -3 1018.40   31.50
   4   1   3 1065.99   31.10
   4   1   3 1031.50   31.00
   4   1   3 1020.60   31.10
  -4   1  -3 1071.79   36.10
   4   1   3  971.40   30.10
  -4   1  -3 1028.70   32.10
  -4   1  -3 1042.70   30.80
  -4   1  -3 1019.30   38.70
  -4   1  -3 1000.10   30.90
  -4   1  -3  996.10   30.80
  -4   1  -3 1011.30   31.00
   4   1   3  986.20   38.50
   4   1   3 1016.20   35.90
   4   1   3 1054.69   38.90
   4   1   3  996.80   31.00
   4   1   3 1003.90   30.70
  -5  -1  -3  217.78    8.60
   5  -1   3  231.28    8.30
   5  -1   3  221.48   12.10
   5  -1   3  228.78    8.30
  -5  -1  -3  228.98   17.20
   5  -1   3  228.58    8.20
   5  -1   3  228.08   13.20
   5  -1   3  230.38    8.50
  -5  -1  -3  211.98   11.70
  -5  -1  -3  222.28    8.20
  -5  -1  -3  225.88    8.20
   5  -1   3  202.08   13.50
   5  -1   3  220.68    8.70
  -5  -1  -3  233.48   14.70
  -5  -1  -3  223.28    8.30
  -5  -1  -3  223.98    8.10
   5  -1   3  219.88    8.10
   5   1   3  223.48   14.30
   5   1   3  195.38   13.20
   5   1   3  221.08    8.20
  -5   1  -3  226.78    8.00
  -5   1  -3  216.98   12.10
  -5   1  -3  221.08    8.00
  -5   1  -3  214.78    9.30
  -5   1  -3  223.78    8.50
   5   1   3  217.58    7.10
   5   1   3  223.88    8.30
  -5   1  -3  224.28   14.30
  -5   1  -3  221.28    8.20
   5   1   3  217.88    8.10
  -5   1  -3  221.98    8.10
   5   1   3  216.48   12.30
   5   1   3  225.28    7.90
   5   1   3  222.08    8.10
  -6  -1  -3  128.09    5.70
  -6  -1  -3  141.19    6.10
   6  -1   3  131.69    6.00
   6  -1   3  120.49    9.80
  -6  -1  -3  146.29    6.00
  -6  -1  -3  141.99    6.00
   6  -1   3  140.79    9.90
   6  -1   3  142.09    6.10
   6  -1   3  141.09    6.00
  -6  -1  -3  147.29   12.40
  -6  -1  -3  133.29   11.40
  -6  -1  -3  147.09    9.90
   6  -1   3  138.19    5.90
   6  -1   3  148.89   12.20
   6  -1   3  146.09    6.20
   6  -1   3  136.29    5.80
  -6   1  -3  145.69    5.90
  -6   1  -3  139.99    6.00
  -6   1  -3  141.99   11.80
   6   1   3  148.29    6.20
  -6   1  -3  134.99    5.80
   6   1   3  138.99   11.80
   6   1   3  135.39    6.10
   6   1   3  135.79   10.00
  -6   1  -3  136.59    6.00
   6   1   3  139.19    5.90
   6   1   3  142.69    5.70
  -6   1  -3  137.99    7.30
   6   1   3  128.79   10.80
  -6   1  -3  136.59    9.80
  -6   1  -3  140.99    6.30
   6   1   3  147.59    6.10
   7  -1   3  147.09   11.60
  -7  -1  -3  157.88   13.90
  -7  -1  -3  159.18   10.10
  -7  -1  -3  158.48    6.80
   7  -1   3  161.18    6.80
  -7  -1  -3  158.88   13.20
  -7  -1  -3  167.58    6.80
   7  -1   3  156.68    6.80
   7  -1   3  165.98    7.10
   7  -1   3  160.48    7.10
   7  -1   3  164.88   11.10
   7  -1   3  164.58   13.80
  -7  -1  -3  152.08   11.00
   7  -1   3  166.48    6.90
  -7  -1  -3  154.58    6.90
   7  -1   3  153.98    6.80
  -7  -1  -3  162.28    7.00
  -7   1  -3  160.88    8.50
   7   1   3  158.98    6.80
   7   1   3  155.68   12.70
   7   1   3  162.38    6.60
  -7   1  -3  160.98    6.70
  -7   1  -3  167.68   14.30
  -7   1  -3  160.68    7.10
   7   1   3  157.98    7.00
  -7   1  -3  160.48   11.30
   7   1   3  160.78    6.90
   7   1   3  164.38    7.00
  -7   1  -3  147.59    6.70
  -7   1  -3  156.08    6.90
   7   1   3  145.69   11.40
   7   1   3  143.49   13.20
  -7   1  -3  173.08    6.80
  -8  -1  -3  171.48    7.40
   8  -1   3  150.28    7.00
  -8  -1  -3  150.98   10.00
  -8  -1  -3  171.58   15.30
  -8  -1  -3  167.88    7.10
  -8  -1  -3  158.48   13.60
   8  -1   3  182.88   15.20
  -8  -1  -3  173.38   12.40
   8  -1   3  171.48    7.30
   8  -1   3  168.98    7.50
   8  -1   3  157.58    7.30
   8  -1   3  161.08   11.40
  -8  -1  -3  152.78    7.00
  -8   1  -3  172.28    7.40
  -8   1  -3  171.18    7.20
  -8   1  -3  175.38   16.00
  -8   1  -3  168.88    7.10
   8   1   3  168.38    7.00
  -8   1  -3  162.18    7.40
  -8   1  -3  163.68    9.20
   8   1   3  172.08   15.30
   8   1   3  160.88   13.40
  -8   1  -3  163.08   12.00
   8   1   3  168.48    7.50
   8   1   3  165.58    7.30
   9  -1   3   19.10    4.40
  -9  -1  -3   16.10    2.70
   9  -1   3   23.40    3.10
   9  -1   3   21.50    6.40
  -9  -1  -3   24.00    2.50
  -9  -1  -3   24.40    5.50
   9  -1   3   17.90    2.60
  -9  -1  -3   28.20    7.90
  -9  -1  -3   22.70    2.40
  -9  -1  -3   23.70    5.90
   9  -1   3   20.40    2.50
  -9  -1  -3   21.40    2.30
  -9   1  -3   24.20    2.40
   9   1   3   26.10    2.60
  -9   1  -3   23.40    2.50
  -9   1  -3   24.40    2.40
  -9   1  -3   19.20    4.50
  -9   1  -3   22.30    8.00
   9   1   3   20.70    2.20
  -9   1  -3   18.40    2.60
  -9   1  -3   22.10    2.10
   9   1   3   17.70    7.00
 -10  -1  -3   69.59    5.20
 -10  -1  -3   77.29    4.90
 -10  -1  -3   81.69   10.70
 -10  -1  -3   88.39    5.00
  10  -1   3   71.49    4.80
  10  -1   3   70.29   13.00
 -10   1  -3   81.79    9.20
  10   1   3   79.39    4.60
  10   1   3   54.49   11.00
 -10   1  -3   80.79    4.60
  10   1   3   71.59    5.60
 -10   1  -3   81.89    4.70
 -10   1  -3   76.29    4.80
  11  -2  -3   14.30    7.80
 -11  -2   3   24.30    2.30
 -11   2   3   21.80    5.00
 -11   2   3   21.90    3.40
  11   2  -3   26.50    2.90
 -11   2   3   23.40    2.80
  11   2  -3   13.60    7.00
 -11   2   3   19.90    2.90
  11   2  -3   26.00    2.50
  10  -2  -3   52.99    4.00
 -10  -2   3   52.29    3.80
 -10  -2   3   47.10    8.90
 -10  -2   3   57.19    3.40
 -10  -2   3   50.99    3.60
 -10  -2   3   54.09    3.80
  10  -2  -3   40.80    9.60
 -10  -2   3   51.89    4.00
 -10   2   3   60.29    4.10
 -10   2   3   53.09    4.60
  10   2  -3   56.39    3.60
  10   2  -3   55.89    3.90
  10   2  -3   58.59   11.60
 -10   2   3   57.69    6.60
  10   2  -3   41.10   12.30
 -10   2   3   57.79    7.80
 -10   2   3   56.59    4.20
  -9  -2   3   61.69    3.50
   9  -2  -3   52.89   12.00
   9  -2  -3   57.09    3.80
  -9  -2   3   61.59    3.90
  -9  -2   3   56.09    4.10
  -9  -2   3   68.49    8.40
  -9  -2   3   59.69    3.80
   9  -2  -3   58.29    4.10
  -9  -2   3   68.59    9.30
  -9  -2   3   56.19    3.90
   9  -2  -3   57.49    6.60
   9  -2  -3   57.39   10.70
  -9   2   3   61.59    6.40
   9   2  -3   56.59   10.30
  -9   2   3   63.09    4.90
   9   2  -3   67.59    4.20
   9   2  -3   70.39   13.20
  -9   2   3   60.79    4.00
  -9   2   3   68.69    4.10
  -9   2   3   65.39    4.30
  -9   2   3   72.79    8.30
   9   2  -3   68.89    3.80
  -8  -2   3  316.27   12.20
   8  -2  -3  292.97   16.10
  -8  -2   3  309.97   11.50
   8  -2  -3  301.37   23.20
   8  -2  -3  298.67   11.80
   8  -2  -3  313.17   21.10
   8  -2  -3  310.97   15.90
  -8  -2   3  318.57   11.50
  -8  -2   3  296.87   11.20
  -8  -2   3  329.57   19.00
  -8  -2   3  263.07   19.20
   8  -2  -3  316.77   11.50
   8  -2  -3  299.57   11.70
   8   2  -3  311.27   22.50
   8   2  -3  315.17   11.20
   8   2  -3  313.57   20.50
   8   2  -3  314.47   11.70
  -8   2   3  312.07   11.70
  -8   2   3  311.37   12.90
  -8   2   3  321.07   12.10
  -8   2   3  326.87   12.00
  -8   2   3  313.37   17.90
  -8   2   3  321.57   15.80
   8   2  -3  327.97   11.40
   7  -2  -3  253.07    9.80
  -7  -2   3  252.27    9.70
   7  -2  -3  259.47   10.20
   7  -2  -3  270.67   18.10
  -7  -2   3  267.27    9.80
  -7  -2   3  256.47   13.30
   7  -2  -3  246.68   18.80
   7  -2  -3  274.17   12.40
  -7  -2   3  261.37    9.60
   7  -2  -3  257.57   13.40
  -7  -2   3  252.27   10.60
  -7  -2   3  262.27   15.90
   7  -2  -3  269.27   10.20
  -7  -2   3  255.47   17.30
   7  -2  -3  259.67   13.90
  -7   2   3  275.17   13.60
   7   2  -3  249.58   10.00
  -7   2   3  269.07   11.00
  -7   2   3  274.27   15.30
   7   2  -3  268.97    9.50
  -7   2   3  278.67   10.10
   7   2  -3  307.67   21.60
   7   2  -3  257.77   13.40
  -7   2   3  275.17   12.30
   7   2  -3  257.67    9.40
   7   2  -3  274.07   19.30
  -7   2   3  280.07   13.40
  -7   2   3  257.97   10.00
  -7   2   3  265.57   10.30
   7   2  -3  258.47    9.80
   7   2  -3  258.17    9.80
  -6  -2   3    4.00    1.00
  -6  -2   3    1.70    2.00
  -6  -2   3    5.60    1.20
   6  -2  -3    7.00    3.30
   6  -2  -3    4.40    1.30
   6  -2  -3    3.70    1.70
   6  -2  -3    5.90    1.30
  -6  -2   3    5.30    2.00
   6  -2  -3    3.40    2.00
   6  -2  -3    4.50    1.00
   6  -2  -3    7.40    1.30
  -6  -2   3    4.30    1.00
   6  -2  -3    5.50    2.90
  -6  -2   3    3.70    1.40
  -6  -2   3    5.50    1.30
  -6  -2   3    5.60    3.20
  -6   2   3    3.40    2.10
  -6   2   3    4.50    1.10
   6   2  -3    6.10    1.00
  -6   2   3    6.50    1.60
  -6   2   3    6.90    1.40
  -6   2   3    4.60    1.80
   6   2  -3    4.10    1.00
   6   2  -3    4.20    0.90
   6   2  -3    4.60    1.00
  -6   2   3    5.40    1.20
   6   2  -3    3.10    2.70
   6   2  -3    4.30    1.90
  -6   2   3    3.90    1.70
   6   2  -3    3.50    0.90
   6   2  -3    0.00    2.80
  -6   2   3    2.80    1.00
  -5  -2   3  391.36   16.70
  -5  -2   3  388.06   18.50
  -5  -2   3  423.36   13.50
  -5  -2   3  426.16   21.20
   5  -2  -3  403.86   22.10
  -5  -2   3  432.16   15.00
   5  -2  -3  405.36   12.40
  -5  -2   3  417.16   13.40
   5  -2  -3  420.36   14.10
   5  -2  -3  409.76   13.90
   5  -2  -3  411.56   13.60
  -5  -2   3  426.66   13.60
   5  -2  -3  354.86   16.70
   5  -2  -3  418.26   13.70
   5  -2  -3  426.76   16.70
  -5  -2   3  407.66   13.70
  -5   2   3  427.96   17.30
   5   2  -3  406.96   17.10
   5   2  -3  424.06   13.90
   5   2  -3  428.96   13.90
   5   2  -3  428.86   20.40
  -5   2   3  434.86   17.10
  -5   2   3  427.66   14.10
  -5   2   3  432.26   14.30
  -5   2   3  445.86   14.50
  -5   2   3  417.96   14.20
   5   2  -3  461.95   16.00
   5   2  -3  420.26   13.60
   5   2  -3  414.16   13.90
  -5   2   3  434.46   18.50
  -5   2   3  418.76   15.10
   5   2  -3  424.36   14.10
   4  -2  -3  451.25   14.60
   4  -2  -3  442.56   14.20
   4  -2  -3  469.75   17.00
  -4  -2   3  428.26   14.10
  -4  -2   3  426.06   14.00
  -4  -2   3  412.26   20.50
   4  -2  -3  441.46   14.40
   4  -2  -3  448.86   16.80
   4  -2  -3  446.46   21.80
  -4  -2   3  444.06   14.00
  -4  -2   3  427.06   15.40
  -4  -2   3  440.96   13.90
  -4  -2   3  452.35   17.40
   4  -2  -3  439.16   14.20
  -4  -2   3  414.16   17.80
   4   2  -3  437.86   14.10
   4   2  -3  433.66   13.80
  -4   2   3  443.66   17.00
   4   2  -3  452.35   19.70
   4   2  -3  446.66   13.90
   4   2  -3  439.46   13.80
  -4   2   3  431.96   17.50
  -4   2   3  436.46   14.40
  -4   2   3  473.35   23.30
   4   2  -3  422.16   16.40
   4   2  -3  399.96   15.70
  -4   2   3  437.36   14.20
  -4   2   3  437.66   15.00
  -4   2   3  430.26   17.20
  -4   2   3  437.46   14.10
  -4   2   3  432.36   14.20
   4   2  -3  453.75   13.60
   3  -2  -3 2047.20   61.49
   3  -2  -3 2079.89   67.59
   3  -2  -3 1962.50   60.59
  -3  -2   3 1984.50   59.29
  -3   2   3 1960.10   62.89
   3   2  -3 2137.39   66.69
  -3   2   3 2031.00   69.29
   2  -2  -3  445.96   14.70
   2  -2  -3  455.65   16.40
   2  -2  -3  432.16   13.80
  -2  -2   3  406.86   14.80
  -2  -2   3  407.06   13.50
  -2  -2   3  479.65   18.20
   2  -2  -3  439.46   13.90
   2  -2  -3  432.56   13.70
   2  -2  -3  456.45   19.30
  -2  -2   3  446.16   13.60
  -2  -2   3  425.06   15.80
  -2  -2   3  438.56   15.90
  -2  -2   3  437.06   13.40
   2  -2  -3  445.16   14.00
   2  -2  -3  464.65   14.50
   2  -2  -3  449.86   16.80
  -2  -2   3  440.76   13.40
   2   2  -3  434.96   13.10
  -2   2   3  436.76   14.60
  -2   2   3  480.05   17.70
  -2   2   3  439.56   13.90
  -2   2   3  452.85   14.20
  -2   2   3  444.36   14.10
  -2   2   3  456.25   20.40
   2   2  -3  440.26   13.40
  -2   2   3  419.56   16.80
   2   2  -3  441.26   15.60
   2   2  -3  450.65   17.40
   2   2  -3  432.96   13.50
  -2   2   3  440.06   13.80
   2   2  -3  421.86   15.20
  -2   2   3  445.86   15.30
  -1  -2   3 1251.57   39.80
  -1  -2   3 1357.36   38.30
   1  -2  -3 1313.77   43.60
  -1   2   3 1488.85   42.30
   1   2  -3 1423.36   44.40
  -1   2   3 1391.56   42.10
  -1   2   3 1382.06   42.30
   0  -2   3  694.33   21.90
   0  -2  -3  655.83   24.00
   0  -2   3  652.83   19.20
   0  -2  -3  635.94   24.50
   0  -2  -3  681.63   22.80
   0  -2   3  626.74   21.90
   0  -2   3  648.34   19.10
   0  -2   3  633.94   19.00
   0  -2   3  628.14   18.90
   0  -2  -3  639.64   20.00
   0  -2   3  655.93   19.20
   0  -2   3  648.84   20.50
   0  -2   3  655.73   19.20
   0  -2  -3  633.54   20.00
   0  -2  -3  663.13   19.70
   0  -2   3  644.74   19.20
   0  -2  -3  622.84   19.50
   0   2   3  570.84   26.60
   0   2   3  686.73   27.20
   0   2  -3  683.93   22.40
   0   2   3  672.33   20.40
   0   2   3  684.73   20.10
   0   2   3  670.33   20.10
   0   2   3  662.33   20.20
   0   2   3  678.03   23.70
   0   2  -3  698.83   22.20
   0   2   3  662.53   21.00
   0   2  -3  669.73   19.90
   0   2   3  675.53   20.40
   0   2   3  680.03   20.10
   0   2   3  679.53   20.30
   1  -2   3  558.84   17.00
  -1  -2  -3  576.24   20.90
  -1  -2  -3  535.15   23.00
   1  -2   3  572.64   17.00
  -1  -2  -3  563.74   17.60
   1  -2   3  638.24   17.00
  -1  -2  -3  583.54   17.40
   1  -2   3  546.45   17.00
   1  -2   3  532.85   19.80
   1  -2   3  565.44   17.10
   1  -2   3  578.84   17.00
  -1  -2  -3  584.54   21.90
   1  -2   3  602.64   18.70
  -1  -2  -3  567.84   17.40
   1  -2   3  520.45   20.40
  -1  -2  -3  562.94   17.60
   1   2   3  613.04   21.40
   1   2   3  550.14   17.30
  -1   2  -3  557.84   20.10
   1   2   3  565.04   17.30
   1   2   3  551.14   22.80
  -1   2  -3  561.04   18.40
   1   2   3  570.74   17.50
   1   2   3  585.74   18.00
   1   2   3  583.44   18.50
   1   2   3  568.24   17.40
  -1   2  -3  532.95   17.10
  -1   2  -3  592.64   17.10
   1   2   3  581.24   22.40
   2  -2   3   72.19    3.10
  -2  -2  -3   76.89    5.50
   2  -2   3   73.39    3.00
  -2  -2  -3   75.39    3.20
   2  -2   3   72.29    3.00
   2  -2   3   75.79    3.00
  -2  -2  -3   75.39    3.30
   2  -2   3   72.59    3.00
   2  -2   3   73.89    4.00
  -2  -2  -3   72.89    3.00
  -2  -2  -3   75.39    3.20
   2  -2   3   74.89    5.10
  -2  -2  -3   77.59    3.40
   2  -2   3   74.89    3.00
   2  -2   3   66.39    5.20
  -2  -2  -3   91.69    7.60
  -2  -2  -3   80.69    6.50
  -2   2  -3   76.99    2.80
  -2   2  -3   79.59    3.10
   2   2   3   77.19    3.20
   2   2   3   76.99    3.10
   2   2   3   72.99    3.20
  -2   2  -3   74.29    3.00
   2   2   3   71.89    3.20
  -2   2  -3   84.49    3.20
  -2   2  -3   76.79    5.70
  -2   2  -3   72.69    3.90
  -2   2  -3   77.19    2.90
  -2   2  -3   78.09    3.80
   2   2   3   78.29    6.40
   2   2   3   79.99    3.60
   2   2   3   76.69    7.00
   2   2   3   76.09    4.70
  -3  -2  -3  669.03   20.00
   3  -2   3  664.93   20.20
  -3  -2  -3  701.83   28.50
  -3  -2  -3  666.13   23.40
   3  -2   3  632.84   21.10
   3  -2   3  643.24   19.80
  -3  -2  -3  641.84   20.20
  -3  -2  -3  632.24   19.90
  -3  -2  -3  623.34   19.90
   3  -2   3  631.14   23.10
   3  -2   3  631.04   25.20
   3  -2   3  635.24   19.90
  -3  -2  -3  640.84   20.00
   3  -2   3  638.24   19.80
   3  -2   3  633.74   19.80
   3   2   3  627.44   26.80
   3   2   3  639.34   19.20
   3   2   3  628.64   19.40
  -3   2  -3  623.44   20.40
  -3   2  -3  617.44   19.60
  -3   2  -3  564.84   19.50
  -3   2  -3  644.04   19.00
   3   2   3  621.54   19.60
  -3   2  -3  652.43   19.20
  -3   2  -3  559.94   24.10
   3   2   3  634.44   19.30
   3   2   3  608.24   22.50
  -3   2  -3  597.94   22.00
   3   2   3  651.93   25.70
  -3   2  -3  650.43   18.90
   3   2   3  618.04   18.30
   4  -2   3  465.35   20.30
  -4  -2  -3  495.95   22.60
   4  -2   3  467.75   21.20
  -4  -2  -3  479.75   15.50
  -4  -2  -3  464.15   15.40
  -4  -2  -3  515.75   19.40
   4  -2   3  488.75   15.80
  -4  -2  -3  482.85   15.80
  -4  -2  -3  479.25   15.60
   4  -2   3  464.05   15.50
   4  -2   3  484.15   16.60
   4  -2   3  481.35   15.50
   4  -2   3  474.45   15.40
  -4  -2  -3  497.95   15.60
   4  -2   3  470.15   15.30
  -4  -2  -3  521.65   23.50
   4  -2   3  481.55   18.50
   4   2   3  502.75   16.20
  -4   2  -3  495.65   15.70
   4   2   3  483.35   23.10
  -4   2  -3  515.85   15.60
   4   2   3  489.45   16.10
  -4   2  -3  499.45   15.90
   4   2   3  508.15   15.90
  -4   2  -3  481.75   15.70
   4   2   3  509.65   15.60
   4   2   3  532.45   23.30
  -4   2  -3  521.15   19.30
  -4   2  -3  446.66   16.40
   4   2   3  515.75   20.60
  -4   2  -3  495.75   17.00
   4   2   3  484.85   15.90
   5  -2   3  189.38    8.10
  -5  -2  -3  187.48   10.70
   5  -2   3  191.98    7.60
   5  -2   3  195.58    7.30
  -5  -2  -3  187.38    7.60
   5  -2   3  194.28    7.20
  -5  -2  -3  182.18    7.20
  -5  -2  -3  194.58   13.50
  -5  -2  -3  194.38    7.30
  -5  -2  -3  181.18    7.20
  -5  -2  -3  191.28    7.10
   5  -2   3  186.58   12.80
   5  -2   3  188.98    7.30
   5  -2   3  189.88    7.10
  -5  -2  -3  205.48   14.10
   5  -2   3  197.68   12.20
   5  -2   3  170.08   10.70
   5   2   3  198.68    7.70
   5   2   3  204.28    7.60
   5   2   3  201.18    7.20
   5   2   3  195.38    7.70
  -5   2  -3  196.08    8.40
  -5   2  -3  192.18    7.40
  -5   2  -3  195.18   10.20
  -5   2  -3  192.68   15.40
   5   2   3  186.38   13.10
  -5   2  -3  195.38    7.30
  -5   2  -3  198.88    7.20
  -5   2  -3  216.08    8.60
   5   2   3  211.78   11.80
   5   2   3  195.88    7.40
  -5   2  -3  200.78    7.50
   6  -2   3  558.64   17.90
   6  -2   3  546.85   18.10
   6  -2   3  566.44   18.90
  -6  -2  -3  568.74   23.40
   6  -2   3  539.35   17.90
  -6  -2  -3  560.34   18.00
  -6  -2  -3  528.55   27.30
   6  -2   3  546.25   17.90
   6  -2   3  528.35   21.30
   6  -2   3  544.75   27.90
   6  -2   3  506.25   25.90
   6  -2   3  527.65   18.20
  -6  -2  -3  537.05   27.00
  -6  -2  -3  545.25   17.80
   6   2   3  562.54   17.80
   6   2   3  561.44   18.20
  -6   2  -3  558.94   18.10
   6   2   3  560.94   27.40
  -6   2  -3  574.14   22.50
   6   2   3  553.24   18.60
   6   2   3  521.95   23.70
  -6   2  -3  568.44   17.90
  -6   2  -3  557.44   20.10
  -6   2  -3  545.85   26.90
   6   2   3  572.84   18.40
  -6   2  -3  551.94   19.30
  -6   2  -3  560.44   18.30
  -6   2  -3  540.75   18.20
   7  -2   3   88.79    4.50
  -7  -2  -3   91.19    4.70
   7  -2   3   88.29    4.70
  -7  -2  -3   86.49    4.30
   7  -2   3   82.09    4.40
   7  -2   3   85.59    4.80
  -7  -2  -3   85.99    4.50
  -7  -2  -3   90.49    9.90
   7  -2   3   81.99    6.90
   7  -2   3   81.69    4.90
   7  -2   3   82.39    9.60
  -7  -2  -3   77.69    5.10
   7  -2   3   78.19    4.40
  -7  -2  -3   78.99    7.80
  -7  -2  -3   91.39   10.40
   7   2   3   63.89    8.80
  -7   2  -3   85.99    5.70
  -7   2  -3   84.49    3.60
  -7   2  -3   78.09    6.60
   7   2   3   86.09    4.60
  -7   2  -3   86.29    5.10
   7   2   3   81.89    4.30
  -7   2  -3   91.29    5.20
   7   2   3   75.99    9.30
  -7   2  -3   92.19    4.60
   7   2   3   90.19    8.10
  -7   2  -3   86.09    4.20
  -7   2  -3   81.99    4.30
   7   2   3   84.79    4.50
   7   2   3   85.09    4.10
  -7   2  -3   90.19   10.40
   8  -2   3   83.69    5.00
  -8  -2  -3   86.09    5.90
   8  -2   3   82.39   12.20
  -8  -2  -3   81.79   10.30
   8  -2   3   93.19    5.70
  -8  -2  -3   89.79    4.70
   8  -2   3   91.99    4.80
   8  -2   3   90.69    5.70
  -8  -2  -3   91.39   11.10
   8  -2   3   85.29    7.30
   8  -2   3   84.99    5.00
  -8  -2  -3   97.69    5.00
  -8  -2  -3   79.89    8.30
  -8  -2  -3   90.09    4.80
   8   2   3   97.59    5.10
  -8   2  -3   82.19    5.20
  -8   2  -3   87.59    7.50
  -8   2  -3   82.49    4.80
  -8   2  -3   97.89   11.80
   8   2   3   87.69    4.40
  -8   2  -3   90.99    3.60
   8   2   3   79.89   11.90
  -8   2  -3   92.69    4.80
  -8   2  -3   90.39    6.30
  -8   2  -3   95.09    4.60
  -9  -2  -3  197.58    8.20
  -9  -2  -3  186.18    9.70
   9  -2   3  177.98   16.40
  -9  -2  -3  212.58   14.40
   9  -2   3  193.08    8.40
  -9  -2  -3  180.98    8.20
   9  -2   3  198.78    8.40
  -9  -2  -3  187.28   16.70
  -9  -2  -3  186.98    8.30
  -9   2  -3  217.28    9.10
  -9   2  -3  213.18   11.10
   9   2   3  193.88    8.20
   9   2   3  226.68   18.60
  -9   2  -3  202.88   12.80
  -9   2  -3  211.28    8.50
  -9   2  -3  227.68    9.00
  -9   2  -3  206.88    9.50
  10  -2   3   37.20    8.80
 -10  -2  -3   26.70    5.80
 -10  -2  -3   21.60    2.70
 -10  -2  -3   21.00    6.80
  10  -2   3   20.00    2.80
 -10   2  -3   20.60    2.70
  10   2   3   25.90    2.40
 -10   2  -3   30.10    2.90
 -10   2  -3   31.40    3.30
  10   2   3   30.00    8.00
 -10   2  -3   19.80    4.10
  10  -3  -3   40.50    5.80
  10  -3  -3   26.30    9.60
 -10  -3   3   32.60    4.00
 -10  -3   3   32.90    2.20
  10  -3  -3   35.20    3.20
 -10  -3   3   41.80    8.40
 -10   3   3   43.00    3.50
  10   3  -3   40.60    3.10
 -10   3   3   36.30    3.00
 -10   3   3   35.40    3.70
  10   3  -3   35.80    8.40
 -10   3   3   49.00    4.40
 -10   3   3   34.20    6.60
  10   3  -3   38.20    2.60
 -10   3   3   37.40    3.40
   9  -3  -3   38.60    3.20
   9  -3  -3   37.80    3.70
  -9  -3   3   44.00    3.40
   9  -3  -3   41.70    5.70
   9  -3  -3   37.90    3.40
  -9  -3   3   40.80    2.50
  -9  -3   3   43.80    3.60
  -9  -3   3   44.80    4.60
   9   3  -3   37.20    9.40
  -9   3   3   39.80    3.30
  -9   3   3   38.60    3.20
   9   3  -3   38.00    2.60
   9   3  -3   39.60    3.10
  -9   3   3   41.80    6.50
  -9   3   3   42.20    4.10
  -9   3   3   42.30    3.10
  -9   3   3   40.40    4.10
   9   3  -3   32.90    7.70
  -8  -3   3   40.20    2.90
  -8  -3   3   37.40    2.90
   8  -3  -3   36.60    5.00
  -8  -3   3   38.80    2.80
  -8  -3   3   47.10    6.70
   8  -3  -3   33.10    3.00
   8  -3  -3   41.60    3.60
   8  -3  -3   33.80    6.00
   8  -3  -3   43.30    8.80
  -8  -3   3   40.90    7.20
  -8  -3   3   37.50    3.80
   8  -3  -3   36.80    3.00
   8   3  -3   43.40    8.10
  -8   3   3   41.40    3.90
   8   3  -3   39.10    2.80
   8   3  -3   38.90    2.40
  -8   3   3   28.00    5.50
  -8   3   3   35.90    3.00
  -8   3   3   38.50    3.60
  -8   3   3   36.00    3.60
   8   3  -3   40.40    2.40
  -8   3   3   40.70    3.00
  -8   3   3   39.90    3.80
  -7  -3   3   45.90    3.10
  -7  -3   3   45.80    2.90
  -7  -3   3   46.50    6.60
  -7  -3   3   48.60    3.00
  -7  -3   3   55.09    7.80
   7  -3  -3   48.00    5.30
   7  -3  -3   50.09    8.80
   7  -3  -3   42.60    3.00
   7  -3  -3   49.10    5.60
   7  -3  -3   41.80    3.20
   7  -3  -3   46.60    3.20
  -7  -3   3   46.60    4.10
  -7  -3   3   47.80    3.30
   7  -3  -3   47.70    3.40
   7  -3  -3   29.70    7.30
  -7   3   3   49.90    5.90
  -7   3   3   40.90    3.00
   7   3  -3   39.90    2.30
   7   3  -3   43.50    2.40
  -7   3   3   35.10    3.60
  -7   3   3   38.90    3.10
  -7   3   3   48.60    3.90
   7   3  -3   34.40    5.10
  -7   3   3   39.10    3.50
  -7   3   3   45.50    2.90
  -7   3   3   45.60    5.40
   7   3  -3   38.50    2.70
   7   3  -3   44.30    7.60
   6  -3  -3   87.59    7.20
  -6  -3   3   85.69    7.10
  -6  -3   3   99.09    4.70
   6  -3  -3   97.09   10.10
   6  -3  -3   91.59    4.50
   6  -3  -3   93.39    4.70
  -6  -3   3  106.79   10.70
  -6  -3   3  110.29    4.40
   6  -3  -3   79.39    9.60
   6  -3  -3   81.69    4.40
  -6  -3   3   94.19    5.70
  -6  -3   3   93.79    4.40
   6  -3  -3   87.39    7.70
  -6   3   3   95.79    4.80
  -6   3   3   81.19    8.00
   6   3  -3   94.29    3.70
   6   3  -3   95.99    9.80
   6   3  -3   92.99    4.30
  -6   3   3   95.59    4.40
   6   3  -3   91.39    4.50
  -6   3   3  102.99    4.60
  -6   3   3   98.69    7.60
  -6   3   3   93.39    4.50
   6   3  -3   95.29    4.20
  -6   3   3   82.99    5.30
   6   3  -3  106.89    9.40
  -6   3   3   93.39    5.40
  -6   3   3   90.99    5.60
  -5  -3   3    1.80    0.80
  -5  -3   3    2.50    0.70
   5  -3  -3    3.60    1.00
  -5  -3   3    0.80    0.60
   5  -3  -3    0.90    1.20
   5  -3  -3    1.60    0.50
  -5  -3   3    2.70    2.40
   5  -3  -3    0.80    2.50
   5  -3  -3    2.40    0.80
  -5  -3   3    0.50    1.50
  -5  -3   3    1.60    1.40
   5  -3  -3   -0.30    1.50
   5  -3  -3    1.10    0.90
  -5  -3   3    2.20    0.80
   5  -3  -3    1.40    0.70
  -5  -3   3    2.70    1.30
  -5   3   3    0.30    0.70
  -5   3   3    2.60    0.80
   5   3  -3    1.10    0.40
   5   3  -3    1.10    1.70
   5   3  -3    1.60    1.20
   5   3  -3    2.60    0.60
  -5   3   3    0.20    1.40
   5   3  -3    1.70    0.50
   5   3  -3    2.10    0.80
  -5   3   3    1.30    0.80
  -5   3   3    1.70    1.20
  -5   3   3    2.30    1.20
   5   3  -3    1.90    1.70
   5   3  -3    2.00    0.60
   5   3  -3    1.20    1.10
  -5   3   3    1.70    0.80
  -5   3   3    0.90    1.20
   4  -3  -3  415.16   20.80
   4  -3  -3  399.26   15.90
   4  -3  -3  391.06   15.60
  -4  -3   3  392.46   12.70
  -4  -3   3  370.36   12.30
  -4  -3   3  387.46   12.50
   4  -3  -3  402.56   14.40
  -4  -3   3  396.66   12.50
   4  -3  -3  397.26   13.00
   4  -3  -3  398.36   12.80
  -4  -3   3  389.36   14.80
  -4  -3   3  390.66   20.00
   4  -3  -3  393.86   13.00
   4  -3  -3  403.16   13.30
  -4  -3   3  332.97   16.20
  -4   3   3  355.36   16.20
  -4   3   3  411.36   12.90
   4   3  -3  375.26   18.80
   4   3  -3  399.86   12.60
   4   3  -3  391.26   17.80
  -4   3   3  398.66   21.80
  -4   3   3  405.76   12.80
   4   3  -3  406.36   15.40
  -4   3   3  383.86   13.00
  -4   3   3  379.86   15.70
   4   3  -3  449.76   16.00
   4   3  -3  381.46   12.70
   4   3  -3  387.16   12.30
  -4   3   3  394.06   14.40
  -3  -3   3  231.98    7.60
  -3  -3   3  245.68    7.60
  -3  -3   3  260.37   14.30
   3  -3  -3  222.18    8.10
  -3  -3   3  208.08   10.60
  -3  -3   3  228.18    9.70
  -3  -3   3  248.68    7.70
  -3  -3   3  220.48    8.50
   3  -3  -3  230.88    8.20
   3  -3  -3  245.38    8.50
   3  -3  -3  234.88    9.20
   3  -3  -3  235.98   10.80
   3  -3  -3  238.28   13.60
   3  -3  -3  221.98    9.30
  -3  -3   3  248.58    7.80
   3  -3  -3  206.78    8.40
   3   3  -3  230.78    7.60
  -3   3   3  236.68   10.10
   3   3  -3  244.68    7.90
   3   3  -3  251.07   11.90
  -3   3   3  238.38    8.20
   3   3  -3  271.97   12.80
  -3   3   3  258.77   11.20
   3   3  -3  228.08   10.00
   3   3  -3  237.48    8.10
  -3   3   3  241.78    8.60
  -3   3   3  240.68    8.40
  -3   3   3  244.68    9.60
  -3   3   3  258.17   15.40
   3   3  -3  262.27   10.70
  -3   3   3  238.18   11.80
  -3   3   3  252.47    8.60
   2  -3  -3  500.55   16.70
  -2  -3   3  504.05   16.50
   2  -3  -3  486.85   15.50
   2  -3  -3  506.25   15.80
   2  -3  -3  492.05   15.60
  -2  -3   3  487.95   18.00
   2  -3  -3  536.25   19.40
   2  -3  -3  500.85   15.90
  -2  -3   3  506.25   15.10
  -2  -3   3  500.35   15.00
   2  -3  -3  498.05   21.10
   2  -3  -3  515.15   15.90
  -2  -3   3  492.15   15.10
  -2  -3   3  513.95   21.90
   2  -3  -3  486.55   19.10
  -2  -3   3  491.75   15.00
  -2  -3   3  493.15   17.50
  -2   3   3  503.95   15.40
   2   3  -3  496.25   17.40
  -2   3   3  504.35   16.90
   2   3  -3  503.55   14.80
  -2   3   3  494.65   15.90
   2   3  -3  553.94   18.40
  -2   3   3  543.05   19.50
  -2   3   3  506.55   15.40
   2   3  -3  480.65   18.10
  -2   3   3  496.65   19.80
   2   3  -3  488.55   15.10
   2   3  -3  504.05   15.10
   2   3  -3  465.25   17.90
  -2   3   3  491.95   22.30
   1  -3  -3  935.91   33.10
   1  -3  -3  911.71   27.60
  -1  -3   3  914.01   29.20
  -1  -3   3  819.12   29.20
  -1  -3   3  923.01   26.80
   1  -3  -3  937.51   31.70
  -1  -3   3  884.81   28.90
  -1  -3   3  880.21   29.30
  -1  -3   3  962.90   26.80
  -1  -3   3  939.31   26.80
   1  -3  -3  940.51   32.80
  -1  -3   3  913.41   26.80
   1  -3  -3  914.71   27.50
   1  -3  -3  942.01   28.50
  -1  -3   3  929.81   26.80
   1  -3  -3  954.00   27.80
  -1   3   3  998.60   29.10
   1   3  -3  983.90   31.40
  -1   3   3  952.20   28.60
  -1   3   3  994.60   35.40
  -1   3   3  954.60   28.60
  -1   3   3  965.40   29.10
  -1   3   3  963.20   29.30
  -1   3   3  948.91   30.30
   1   3  -3  954.80   29.90
  -1   3   3  989.40   33.70
  -1   3   3  933.21   30.00
   0  -3  -3  574.94   18.00
   0  -3  -3  586.34   18.50
   0  -3   3  589.94   17.30
   0  -3   3  587.74   20.70
   0  -3   3  576.54   19.80
   0  -3   3  603.24   17.30
   0  -3  -3  583.24   22.20
   0  -3   3  566.84   19.00
   0  -3   3  588.64   17.30
   0  -3  -3  575.64   18.80
   0  -3   3  604.74   19.90
   0  -3  -3  596.44   22.60
   0  -3   3  588.14   17.50
   0  -3  -3  640.04   24.30
   0  -3   3  606.74   19.60
   0  -3   3  607.44   17.30
   0  -3   3  582.84   17.30
   0   3  -3  566.54   19.90
   0   3   3  571.54   18.00
   0   3   3  610.74   23.40
   0   3   3  606.44   22.50
   0   3   3  585.94   17.60
   0   3   3  609.14   19.10
   0   3  -3  551.24   19.60
   0   3   3  570.14   17.90
   0   3   3  588.24   17.60
   0   3   3  589.04   18.50
   0   3   3  588.34   18.70
   1  -3   3 1033.90   31.60
  -1  -3  -3 1065.19   32.70
   1  -3   3 1113.19   33.20
   1  -3   3 1069.59   33.80
  -1  -3  -3 1089.89   39.70
  -1  -3  -3 1054.19   32.00
   1  -3   3 1073.69   31.60
  -1  -3  -3 1099.09   32.20
  -1  -3  -3 1076.79   32.20
   1  -3   3 1118.59   31.60
  -1  -3  -3 1085.19   37.60
  -1  -3  -3 1108.89   37.20
   1  -3   3 1057.09   31.50
  -1  -3  -3 1086.79   32.50
   1  -3   3 1040.50   34.00
   1   3   3 1097.09   37.90
   1   3   3 1092.79   31.90
  -1   3  -3 1160.38   34.30
  -1   3  -3 1088.89   33.70
   1   3   3 1114.89   31.90
   1   3   3 1076.69   32.10
   1   3   3  946.11   41.80
  -1   3  -3 1037.50   31.70
  -1   3  -3 1112.19   31.60
   1   3   3 1063.09   31.90
  -1   3  -3 1008.80   34.20
   1   3   3 1081.09   33.10
   1   3   3 1109.29   32.80
   1   3   3 1112.59   32.30
   2  -3   3  599.14   17.50
  -2  -3  -3  571.04   17.80
   2  -3   3  582.04   17.50
   2  -3   3  580.54   21.10
  -2  -3  -3  568.84   17.70
   2  -3   3  581.54   18.10
   2  -3   3  586.24   21.20
  -2  -3  -3  570.04   18.00
   2  -3   3  568.44   19.40
  -2  -3  -3  583.34   23.40
  -2  -3  -3  529.45   19.20
  -2  -3  -3  559.84   18.20
  -2  -3  -3  603.84   22.80
   2  -3   3  582.74   17.40
  -2  -3  -3  588.74   17.90
  -2  -3  -3  549.45   25.50
   2  -3   3  586.54   17.40
  -2   3  -3  509.65   17.50
   2   3   3  603.24   18.00
   2   3   3  580.14   18.00
  -2   3  -3  588.14   21.80
  -2   3  -3  608.54   19.50
   2   3   3  576.94   18.70
  -2   3  -3  587.84   17.50
   2   3   3  570.04   23.40
   2   3   3  618.54   19.40
  -2   3  -3  578.54   18.90
   2   3   3  573.94   17.90
   2   3   3  570.64   17.60
  -2   3  -3  578.14   19.60
   3  -3   3   23.00    1.40
   3  -3   3   15.80    1.60
  -3  -3  -3   16.70    1.40
  -3  -3  -3   17.00    1.60
  -3  -3  -3   13.60    3.20
   3  -3   3   12.90    2.10
   3  -3   3   16.10    3.20
  -3  -3  -3   19.00    2.70
  -3  -3  -3   23.50    1.60
  -3  -3  -3   16.10    3.80
   3  -3   3   19.80    1.40
   3  -3   3   18.80    1.40
   3  -3   3   18.40    2.20
  -3  -3  -3   24.10    3.60
  -3   3  -3   18.90    3.50
   3   3   3   19.10    1.60
  -3   3  -3   23.30    1.50
   3   3   3   22.00    4.20
  -3   3  -3   23.20    2.40
   3   3   3   22.80    1.20
   3   3   3   18.10    3.80
  -3   3  -3   21.70    0.90
   3   3   3   21.40    1.50
   3   3   3   22.10    1.60
  -3   3  -3   24.90    1.00
   3   3   3   17.30    2.50
   3   3   3   15.20    1.60
  -4  -3  -3  238.48   13.10
  -4  -3  -3  243.08    8.40
   4  -3   3  235.28   12.90
  -4  -3  -3  228.08   14.00
   4  -3   3  238.28    8.40
   4  -3   3  231.58    8.20
   4  -3   3  227.58    9.30
  -4  -3  -3  238.88    8.80
  -4  -3  -3  233.38    8.50
   4  -3   3  223.78    9.70
  -4  -3  -3  246.28    8.40
   4  -3   3  225.58    8.30
  -4  -3  -3  241.58    8.60
   4  -3   3  266.67   10.70
   4  -3   3  234.08   13.30
  -4  -3  -3  234.68   11.60
   4  -3   3  239.88    8.30
   4   3   3  241.08    8.60
   4   3   3  234.98   12.80
  -4   3  -3  237.18    7.90
  -4   3  -3  235.18    9.60
  -4   3  -3  228.98    9.80
   4   3   3  248.18    9.00
   4   3   3  235.48   14.00
  -4   3  -3  239.28   13.60
   4   3   3  234.08    8.50
  -4   3  -3  239.78    7.70
   4   3   3  252.17    8.30
  -4   3  -3  242.18    8.40
   4   3   3  235.08    8.00
   5  -3   3  730.73   22.80
  -5  -3  -3  795.82   22.90
   5  -3   3  691.13   24.30
  -5  -3  -3  743.43   22.90
  -5  -3  -3  739.73   22.90
  -5  -3  -3  758.02   23.90
  -5  -3  -3  724.53   27.70
  -5  -3  -3  729.93   23.30
   5  -3   3  699.53   22.80
   5  -3   3  742.43   24.80
   5  -3   3  714.53   22.80
   5  -3   3  731.03   30.40
  -5  -3  -3  653.73   30.90
   5  -3   3  728.23   24.40
   5  -3   3  686.33   22.90
   5  -3   3  708.43   29.40
  -5   3  -3  712.53   24.30
   5   3   3  778.32   24.20
   5   3   3  788.72   28.70
   5   3   3  756.12   32.30
   5   3   3  769.12   23.80
  -5   3  -3  748.03   25.20
  -5   3  -3  744.23   23.40
   5   3   3  717.93   24.70
  -5   3  -3  733.43   23.70
  -5   3  -3  818.12   32.50
  -5   3  -3  780.12   23.00
   5   3   3  738.53   23.50
  -5   3  -3  738.03   25.40
   6  -3   3  196.08    9.00
   6  -3   3  198.98    7.70
  -6  -3  -3  231.38   16.30
  -6  -3  -3  200.18    7.80
  -6  -3  -3  182.18   14.40
   6  -3   3  213.88   13.80
   6  -3   3  186.78    8.80
   6  -3   3  198.38    8.30
  -6  -3  -3  195.78    8.30
   6  -3   3  197.58   14.30
   6  -3   3  194.28    7.80
  -6  -3  -3  196.08    7.90
  -6  -3  -3  193.08    7.60
  -6  -3  -3  191.28   11.80
  -6  -3  -3  201.38    7.90
  -6   3  -3  214.08    7.80
  -6   3  -3  200.78    9.30
   6   3   3  208.08    7.40
   6   3   3  206.88    8.30
   6   3   3  195.78    7.80
  -6   3  -3  213.18    7.30
   6   3   3  196.08    7.60
  -6   3  -3  205.08    7.40
  -6   3  -3  193.48    9.30
   6   3   3  199.08    8.10
   6   3   3  198.68   14.70
   6   3   3  193.48   11.70
  -6   3  -3  204.58    7.90
   6   3   3  167.98   14.40
  -6   3  -3  205.78    7.60
  -7  -3  -3   16.10    5.10
   7  -3   3   10.40    1.70
   7  -3   3   10.60    1.90
   7  -3   3   13.00    2.10
   7  -3   3    8.20    1.90
  -7  -3  -3   11.90    1.70
   7  -3   3    9.70    1.60
  -7  -3  -3   11.20    1.90
  -7  -3  -3   14.40    5.20
  -7  -3  -3   10.10    1.70
   7  -3   3    8.10    1.80
  -7  -3  -3    7.70    2.20
   7  -3   3    8.50    4.10
  -7  -3  -3    8.90    3.40
   7   3   3   10.70    1.50
  -7   3  -3   13.20    2.40
   7   3   3    9.80    1.80
  -7   3  -3   14.20    2.00
  -7   3  -3   11.20    1.70
  -7   3  -3   12.10    2.50
  -7   3  -3   12.00    1.10
  -7   3  -3   11.10    1.60
   7   3   3   12.20    3.50
   7   3   3   11.50    1.60
   7   3   3    4.60    3.50
  -7   3  -3   11.50    1.50
   8  -3   3   -5.20    3.30
   8  -3   3    0.00    0.80
  -8  -3  -3    0.50    1.80
  -8  -3  -3   -0.20    0.60
  -8  -3  -3    0.30    0.70
   8  -3   3    2.30    1.00
   8  -3   3   -0.30    0.80
  -8  -3  -3    1.40    1.80
  -8  -3  -3    1.20    0.80
   8   3   3   -0.50    0.70
  -8   3  -3   -0.40    1.00
   8   3   3    0.50    0.70
   8   3   3   -3.50    3.60
  -8   3  -3    1.20    1.00
  -8   3  -3    0.60    1.20
  -8   3  -3    0.00    0.80
  -8   3  -3    0.60    0.80
   9  -3   3   21.70    3.00
  -9  -3  -3   21.70    2.70
  -9  -3  -3   24.80    2.40
  -9  -3  -3   21.80    2.30
  -9  -3  -3   15.30    5.60
  -9  -3  -3   22.40    5.40
   9  -3   3   20.70    2.70
   9  -3   3   18.60    2.50
   9  -3   3   18.90    2.40
   9  -3   3   11.70    5.90
  -9   3  -3   19.60    2.80
  -9   3  -3   16.50    3.30
  -9   3  -3   16.70    2.40
  -9   3  -3   23.70    2.50
   9   3   3   20.30    2.00
  -9   3  -3   21.80    3.20
  -9   3  -3   25.40    2.20
   9   3   3   18.50    6.50
   9   3   3   17.80    2.50
 -10   3  -3   99.89    5.70
  10   3   3   97.79    5.60
  10   3   3   87.99   13.50
 -10   3  -3  105.59    5.70
 -10   3  -3   85.79    6.80
 -10   3  -3  107.89    5.20
  10   4  -3   45.10    2.70
 -10   4   3   42.50    3.60
 -10   4   3   47.00    3.30
 -10   4   3   40.90    3.80
   9  -4  -3  279.67   11.40
   9  -4  -3  283.47   10.90
  -9  -4   3  261.97   10.30
  -9  -4   3  280.37    9.20
   9  -4  -3  261.07   20.50
  -9  -4   3  244.88   17.60
   9  -4  -3  266.97   15.70
  -9  -4   3  262.87   10.90
  -9  -4   3  265.67   10.70
   9  -4  -3  252.87   11.00
   9   4  -3  290.57   10.60
   9   4  -3  282.37   23.40
   9   4  -3  279.77   19.30
  -9   4   3  271.57   13.10
  -9   4   3  273.07   10.30
   9   4  -3  273.67    9.10
  -9   4   3  268.07   10.90
  -9   4   3  271.77   11.20
   9   4  -3  271.57    9.20
   8  -4  -3  241.98   10.30
   8  -4  -3  256.47   19.50
   8  -4  -3  261.27   11.00
  -8  -4   3  235.88    8.70
  -8  -4   3  252.57    9.80
  -8  -4   3  239.28    9.40
   8  -4  -3  251.87   13.80
  -8  -4   3  235.38   16.40
   8  -4  -3  254.67   10.20
  -8   4   3  251.27    9.40
  -8   4   3  256.07   10.30
  -8   4   3  248.88    9.50
   8   4  -3  212.88   18.60
  -8   4   3  236.48   10.80
  -8   4   3  254.17   12.00
   8   4  -3  257.37   17.80
   8   4  -3  258.17    9.40
  -7  -4   3    5.40    1.30
  -7  -4   3    3.00    2.50
   7  -4  -3    3.50    1.20
  -7  -4   3    3.40    1.00
  -7  -4   3    2.10    1.00
   7  -4  -3    3.60    1.00
  -7  -4   3    3.60    1.00
  -7  -4   3    2.40    2.50
  -7  -4   3    3.40    0.90
   7  -4  -3    5.60    1.60
   7  -4  -3    3.00    1.80
   7  -4  -3    1.30    3.40
   7  -4  -3    1.50    2.10
  -7   4   3    3.60    1.00
  -7   4   3    3.20    1.10
   7   4  -3    3.90    0.70
   7   4  -3    6.70    4.50
  -7   4   3    3.20    0.90
  -7   4   3    2.50    1.00
  -7   4   3    2.40    1.40
   7   4  -3    3.80    0.90
   7   4  -3    6.00    3.00
   6  -4  -3   73.29    3.80
   6  -4  -3   78.79    4.00
  -6  -4   3   63.29    7.10
   6  -4  -3   73.09   13.00
  -6  -4   3   76.99    3.80
  -6  -4   3   67.99    3.50
  -6  -4   3   70.09    8.90
  -6  -4   3   68.69    3.40
  -6  -4   3   64.79    6.50
  -6  -4   3   66.19    5.30
   6  -4  -3   67.69    4.10
   6  -4  -3   65.09    6.10
   6  -4  -3   61.19    9.90
   6  -4  -3   75.79    6.20
   6  -4  -3   64.59    3.90
  -6  -4   3   69.39    3.80
  -6   4   3   81.69    4.20
  -6   4   3   81.89    5.60
  -6   4   3   78.09    4.40
   6   4  -3   91.69    6.50
  -6   4   3   78.09    3.70
  -6   4   3   79.59    7.10
   6   4  -3   84.19    8.10
   6   4  -3   74.59    3.60
  -6   4   3   73.29    3.70
   6   4  -3   84.19    9.60
   6   4  -3   78.99    4.00
   5  -4  -3   70.99    4.10
   5  -4  -3   67.99    3.50
  -5  -4   3   70.99    8.80
   5  -4  -3   64.09    3.60
  -5  -4   3   66.49    3.70
  -5  -4   3   67.99    3.10
  -5  -4   3   71.29    3.50
  -5  -4   3   70.39    6.80
   5  -4  -3   66.99    4.60
  -5  -4   3   63.89    5.10
   5  -4  -3   61.09    5.40
  -5  -4   3   65.79    3.30
   5  -4  -3   66.29    3.60
   5  -4  -3   66.79    7.90
   5  -4  -3   65.29    3.20
  -5  -4   3   67.79    3.10
  -5   4   3   62.69    3.40
  -5   4   3   62.09    3.60
  -5   4   3   66.99    3.20
   5   4  -3   69.19    5.20
   5   4  -3   63.79    3.20
   5   4  -3   65.79    3.00
   5   4  -3   53.59    2.90
   5   4  -3   56.59    6.10
  -5   4   3   73.99    5.00
   5   4  -3   63.59    7.00
  -5   4   3   63.09    3.00
   4  -4  -3   48.60    2.70
  -4  -4   3   53.29    3.30
   4  -4  -3   49.30    2.80
   4  -4  -3   50.39    3.70
  -4  -4   3   54.49    2.60
   4  -4  -3   50.89    2.90
  -4  -4   3   40.80    6.40
  -4  -4   3   57.09    5.50
  -4  -4   3   44.70    4.10
  -4  -4   3   51.29    2.60
  -4  -4   3   50.99    2.40
  -4  -4   3   52.49    2.30
   4  -4  -3   53.99    4.40
   4  -4  -3   49.10    3.10
   4  -4  -3   53.69    3.20
   4  -4  -3   46.90    4.60
   4  -4  -3   56.19    6.80
  -4   4   3   50.39    5.30
  -4   4   3   51.39    3.60
   4   4  -3   50.49    5.60
  -4   4   3   54.59    2.50
   4   4  -3   54.19    2.60
   4   4  -3   53.79    2.40
  -4   4   3   50.69    8.40
  -4   4   3   54.79    4.20
   4   4  -3   56.39    5.30
   4   4  -3   49.99    2.40
  -4   4   3   51.09    3.00
   4   4  -3   51.49    4.20
   4   4  -3   49.10    4.50
   3  -4  -3   66.89    4.00
  -3  -4   3   63.69    2.70
  -3  -4   3   70.19    5.50
  -3  -4   3   60.89    4.60
   3  -4  -3   64.69    6.50
  -3  -4   3   67.49    2.50
   3  -4  -3   63.99    3.90
   3  -4  -3   62.99    3.00
   3  -4  -3   64.49    5.40
  -3  -4   3   61.49    3.70
   3  -4  -3   64.69    3.20
   3  -4  -3   79.69    4.40
   3  -4  -3   64.29    3.40
  -3  -4   3   65.69    2.50
   3  -4  -3   60.99    3.10
  -3  -4   3   64.39    7.40
  -3  -4   3   62.19    2.70
   3  -4  -3   61.89    4.60
   3   4  -3   73.09    5.40
   3   4  -3   70.39    4.70
  -3   4   3   71.09    6.20
  -3   4   3   72.29    7.80
   3   4  -3   74.29    2.80
   3   4  -3   74.39    5.30
   3   4  -3   74.89    2.80
  -3   4   3   73.69    4.70
   3   4  -3   68.99    2.90
  -3   4   3   70.89    3.50
  -3   4   3   73.19    5.30
   3   4  -3   70.39    5.00
  -3   4   3   70.99    2.80
  -3   4   3   72.19    2.80
   2  -4  -3  310.97   10.40
   2  -4  -3  325.27   10.60
   2  -4  -3  313.07   14.20
  -2  -4   3  312.47   11.70
   2  -4  -3  324.07   10.30
  -2  -4   3  305.17   12.70
  -2  -4   3  373.66   17.90
  -2  -4   3  312.07    9.70
   2  -4  -3  326.37   10.80
   2  -4  -3  308.67   14.50
   2  -4  -3  320.37   11.70
  -2  -4   3  337.07   13.50
  -2  -4   3  326.47    9.40
  -2  -4   3  306.87    9.80
   2  -4  -3  305.77   15.30
  -2   4   3  305.07   10.50
  -2   4   3  311.27   16.90
   2   4  -3  288.57   12.80
   2   4  -3  314.37    9.30
  -2   4   3  311.57    9.40
  -2   4   3  315.67    9.30
  -2   4   3  262.77   17.70
  -2   4   3  284.87   10.50
   2   4  -3  323.47   10.60
  -2   4   3  290.47   11.70
   2   4  -3  314.87    9.20
  -2   4   3  320.47   10.40
  -2   4   3  321.27   10.40
   2   4  -3  305.67   10.50
  -2   4   3  321.17   15.10
  -1  -4   3  668.03   23.20
   1  -4  -3  661.83   25.80
   1  -4  -3  689.13   20.90
  -1  -4   3  738.73   23.60
  -1  -4   3  669.03   19.90
  -1  -4   3  702.93   27.90
  -1  -4   3  646.24   22.40
   1  -4  -3  689.83   21.10
   1  -4  -3  626.24   25.40
   1  -4  -3  753.62   27.40
  -1  -4   3  653.03   24.10
   1  -4  -3  684.23   21.90
  -1   4   3  654.93   22.90
  -1   4   3  736.33   27.60
  -1   4   3  666.73   21.10
  -1   4   3  730.33   28.30
  -1   4   3  752.72   23.20
  -1   4   3  709.23   21.40
  -1   4   3  692.33   21.50
   1   4  -3  662.93   24.00
  -1   4   3  666.73   26.60
  -1   4   3  674.53   21.20
   0  -4   3  667.43   22.90
   0  -4  -3  683.83   26.20
   0  -4   3  637.74   22.90
   0  -4  -3  716.83   28.50
   0  -4  -3  701.63   26.20
   0  -4   3  722.83   23.30
   0  -4   3  690.03   20.50
   0  -4  -3  692.33   21.20
   0  -4  -3  699.73   22.00
   0  -4   3  722.13   27.30
   0  -4  -3  673.53   21.00
   0   4  -3  637.14   23.60
   0   4   3  716.93   28.00
   0   4   3  710.13   22.70
   0   4   3  688.03   27.00
   0   4   3  699.03   21.30
   0   4   3  694.13   26.90
   0   4   3  676.73   21.00
   0   4   3  731.43   22.60
   0   4   3  673.33   21.00
   0   4   3  691.73   21.20
  -1  -4  -3   29.60    2.10
   1  -4   3   30.00    1.30
  -1  -4  -3   23.20    4.40
  -1  -4  -3   30.30    3.90
   1  -4   3   29.20    1.80
   1  -4   3   32.30    2.80
   1  -4   3   29.00    1.30
   1  -4   3   28.50    1.80
  -1  -4  -3   28.60    1.70
   1  -4   3   29.50    2.10
  -1  -4  -3   30.30    1.80
   1  -4   3   25.90    4.10
  -1  -4  -3   29.90    2.00
   1  -4   3   29.40    2.50
  -1  -4  -3   34.40    4.10
   1  -4   3   26.10    2.60
  -1   4  -3   28.90    2.90
   1   4   3   32.40    1.80
  -1   4  -3   31.60    1.30
   1   4   3   34.20    1.80
   1   4   3   34.40    2.00
  -1   4  -3   30.80    1.20
   1   4   3   31.30    1.90
   1   4   3   27.80    4.60
  -1   4  -3   27.80    2.70
   1   4   3   31.10    5.00
   1   4   3   30.10    2.30
   1   4   3   33.10    2.60
   2  -4   3    0.70    1.20
  -2  -4  -3    3.00    0.70
   2  -4   3    3.40    1.00
  -2  -4  -3    3.40    1.10
  -2  -4  -3    2.10    0.60
  -2  -4  -3    3.50    0.90
   2  -4   3    2.90    1.20
   2  -4   3    3.40    1.50
   2  -4   3    1.90    0.40
   2  -4   3    2.60    0.60
  -2  -4  -3    3.50    2.40
   2  -4   3    3.40    1.50
  -2  -4  -3    2.30    1.70
   2  -4   3    1.80    0.50
  -2  -4  -3    2.60    0.80
   2  -4   3    2.80    0.50
  -2  -4  -3    2.80    0.70
  -2  -4  -3    6.00    2.10
   2  -4   3    1.70    1.00
   2   4   3    2.80    2.20
   2   4   3    2.30    0.40
   2   4   3    2.60    0.80
  -2   4  -3    2.10    0.50
   2   4   3    1.30    0.30
  -2   4  -3    1.80    0.40
  -2   4  -3    3.60    1.40
   2   4   3    3.10    1.80
  -2   4  -3    1.50    1.00
   2   4   3    2.60    0.70
   2   4   3    2.00    0.90
   2   4   3    2.80    0.70
   2   4   3    2.60    0.70
  -3  -4  -3   87.49    3.90
   3  -4   3   86.99    3.40
   3  -4   3   88.89    3.60
  -3  -4  -3   85.19    4.20
  -3  -4  -3   88.19    3.80
   3  -4   3   88.09    5.10
   3  -4   3   93.69    6.50
   3  -4   3   83.99    3.50
   3  -4   3   84.79    5.20
   3  -4   3   83.19    7.20
   3  -4   3   92.69    3.80
  -3  -4  -3   77.99    7.20
   3  -4   3   90.99    4.50
  -3  -4  -3   89.19    3.80
   3  -4   3   84.59    5.30
  -3  -4  -3   82.09    5.50
  -3  -4  -3   88.99    4.00
  -3  -4  -3   95.29    7.80
   3   4   3   73.39    8.30
  -3   4  -3   97.79    3.70
   3   4   3   98.69    4.10
  -3   4  -3   98.09    5.30
   3   4   3   82.59    6.50
   3   4   3   98.69    3.40
   3   4   3   92.09    8.00
   3   4   3   99.09    3.90
  -3   4  -3   86.99    5.40
   3   4   3   95.49    3.50
  -3   4  -3   98.89    3.60
  -3   4  -3   94.09    5.50
   3   4   3   91.79    4.70
   3   4   3   88.49    4.00
  -4  -4  -3  282.97    9.60
   4  -4   3  257.17   15.50
  -4  -4  -3  264.37    9.30
  -4  -4  -3  277.97    9.90
   4  -4   3  267.77    9.10
   4  -4   3  257.17    9.60
  -4  -4  -3  283.47   15.20
   4  -4   3  272.17   14.60
  -4  -4  -3  266.77    9.30
  -4  -4  -3  257.97   12.60
  -4  -4  -3  283.87   16.20
   4  -4   3  263.67    9.20
   4  -4   3  256.27   13.80
  -4  -4  -3  261.97    9.50
   4  -4   3  278.07    9.60
   4  -4   3  261.27   11.20
   4  -4   3  267.67    9.20
   4  -4   3  278.17    9.40
  -4   4  -3  274.87   11.50
   4   4   3  264.17    9.60
   4   4   3  267.67   10.30
  -4   4  -3  288.17    9.40
   4   4   3  276.17    9.00
   4   4   3  267.27    9.90
  -4   4  -3  296.17   10.90
  -4   4  -3  280.07    9.20
  -4   4  -3  271.17   11.30
   4   4   3  263.17   15.40
   4   4   3  269.77   14.70
   4   4   3  272.47   10.20
   5  -4   3  157.98    7.80
   5  -4   3  158.38   11.50
   5  -4   3  167.48    6.60
  -5  -4  -3  170.98   12.10
  -5  -4  -3  169.78    7.10
  -5  -4  -3  165.88   12.60
  -5  -4  -3  168.88    6.60
  -5  -4  -3  178.38   14.40
   5  -4   3  180.48   14.30
   5  -4   3  174.68    6.70
   5  -4   3  165.18   11.60
  -5  -4  -3  166.08    9.30
   5  -4   3  163.48    8.20
  -5  -4  -3  163.48    6.70
   5  -4   3  165.38    6.40
  -5  -4  -3  163.28   10.10
   5  -4   3  163.78    6.60
  -5  -4  -3  164.38    6.60
  -5   4  -3  181.18    8.60
   5   4   3  164.68    6.70
   5   4   3  177.08    7.30
   5   4   3  168.68   14.10
   5   4   3  162.28    9.00
   5   4   3  168.88    5.90
   5   4   3  158.88    6.10
  -5   4  -3  155.28    8.10
   5   4   3  155.88   12.10
   5   4   3  159.28    6.60
  -5   4  -3  163.18    6.40
  -5   4  -3  175.28    7.10
   6  -4   3  324.27   11.70
  -6  -4  -3  359.86   22.30
   6  -4   3  341.27   11.80
  -6  -4  -3  327.17   11.50
   6  -4   3  336.77   11.90
   6  -4   3  319.07   18.60
  -6  -4  -3  330.37   11.80
  -6  -4  -3  323.67   11.80
  -6  -4  -3  323.37   11.70
  -6  -4  -3  329.57   18.50
  -6  -4  -3  334.47   16.50
   6  -4   3  321.27   11.40
  -6  -4  -3  286.37   12.80
   6  -4   3  332.57   13.80
   6   4   3  342.37   11.40
   6   4   3  337.67   12.50
  -6   4  -3  350.76   11.90
  -6   4  -3  329.17   10.60
  -6   4  -3  320.87   13.90
  -6   4  -3  336.47   10.80
   6   4   3  318.17   19.30
  -6   4  -3  349.47   14.10
  -6   4  -3  323.67   11.50
   6   4   3  344.97   11.10
  -7  -4  -3  220.48    8.70
   7  -4   3  221.18    9.20
  -7  -4  -3  208.98    8.30
  -7  -4  -3  197.98   12.90
   7  -4   3  214.78    8.70
   7  -4   3  226.18    9.10
   7  -4   3  209.08   15.50
  -7  -4  -3  214.58    8.60
   7  -4   3  223.48    8.80
  -7  -4  -3  190.48   16.80
   7   4   3  216.88    8.20
  -7   4  -3  217.58   10.50
  -7   4  -3  230.88    8.80
  -7   4  -3  219.88    7.70
   7   4   3  223.08   12.70
  -7   4  -3  221.58    8.00
   7   4   3  225.58   16.80
   7   4   3  229.98    9.40
   7   4   3  218.38    8.00
  -7   4  -3  214.48    8.50
  -8  -4  -3  239.28   14.80
   8  -4   3  224.78    9.50
  -8  -4  -3  208.08    9.20
  -8  -4  -3  230.98    9.20
  -8  -4  -3  245.28   19.50
   8  -4   3  242.98    9.80
   8  -4   3  222.58    9.90
  -8  -4  -3  240.98   10.40
   8  -4   3  223.18    9.20
  -8   4  -3  221.18    8.90
   8   4   3  226.58    8.60
  -8   4  -3  223.38    8.40
  -8   4  -3  222.38    9.10
  -8   4  -3  221.08   10.80
  -8   4  -3  233.18    8.10
   8   4   3  218.88    9.70
   8   4   3  224.38    8.70
   9  -4   3  143.89    7.30
  -9  -4  -3  133.09   13.50
   9  -4   3  164.28    7.90
  -9   4  -3  149.99    7.10
   9   4   3  151.48    6.30
  -9   4  -3  139.79    7.10
  -9   4  -3  165.38    9.00
   9   4   3  143.19    7.40
   9   4   3  160.28   16.30
   9  -5  -3   34.90    5.30
  -9  -5   3   33.90    2.90
   9   5  -3   30.30    2.70
  -9   5   3   39.40    3.40
   8  -5  -3   23.30    2.50
  -8  -5   3   27.00    2.60
   8  -5  -3   22.10    3.00
  -8  -5   3   20.20    6.20
   8  -5  -3   19.60    7.90
  -8  -5   3   28.90    2.20
   8  -5  -3   25.40    2.50
  -8  -5   3   28.90    2.60
  -8   5   3   27.10    2.00
   8   5  -3   17.20    6.80
  -8   5   3   25.10    4.10
  -8   5   3   24.50    2.10
   8   5  -3   25.80    7.40
   8   5  -3   28.60    2.30
  -8   5   3   20.60    2.50
  -8   5   3   24.50    2.50
  -7  -5   3  131.39    5.50
   7  -5  -3  134.29    6.30
   7  -5  -3  135.49   13.50
  -7  -5   3  154.08   12.10
   7  -5  -3  133.19    9.20
  -7  -5   3  140.69   14.40
  -7  -5   3  126.39    6.10
   7  -5  -3  128.69    6.60
  -7  -5   3  134.19    6.00
   7  -5  -3  126.39    5.90
  -7   5   3  130.99    6.20
   7   5  -3  147.89   13.30
  -7   5   3  152.48    8.80
   7   5  -3  146.19    5.90
   7   5  -3  115.09   10.80
  -7   5   3  141.19    6.60
  -7   5   3  130.99    5.20
  -7   5   3  140.09    5.40
  -6  -5   3   48.70    3.40
   6  -5  -3   44.60    5.20
  -6  -5   3   46.10    3.10
   6  -5  -3   42.20    3.40
  -6  -5   3   45.50    6.00
   6  -5  -3   50.29    5.30
  -6  -5   3   50.79    2.70
   6  -5  -3   53.49    3.50
   6  -5  -3   49.40    3.20
  -6  -5   3   41.70    7.60
   6  -5  -3   42.80    2.00
  -6  -5   3   47.30    3.00
   6  -5  -3   42.50    2.80
   6  -5  -3   40.30    7.60
  -6  -5   3   47.80    2.50
  -6   5   3   44.90    4.30
  -6   5   3   33.50    2.60
  -6   5   3   48.00    3.20
   6   5  -3   45.90    2.60
   6   5  -3   45.40    6.70
   6   5  -3   55.69    8.10
  -5  -5   3    9.50    3.40
   5  -5  -3   13.00    1.90
  -5  -5   3   12.70    1.10
   5  -5  -3   12.30    2.00
  -5  -5   3   12.50    5.00
  -5  -5   3   13.60    1.70
  -5  -5   3   13.00    1.10
   5  -5  -3   17.20    4.90
   5  -5  -3   13.50    1.70
   5  -5  -3   12.50    1.60
  -5  -5   3   13.40    1.40
   5  -5  -3    9.70    2.60
   5  -5  -3   14.40    2.90
  -5  -5   3   11.50    1.90
  -5   5   3   15.70    2.90
   5   5  -3   11.70    3.50
  -5   5   3   11.90    1.80
   5   5  -3   12.30    1.30
   5   5  -3   11.70    1.50
   5   5  -3   14.50    2.70
  -5   5   3   13.80    1.40
   5   5  -3   13.10    3.10
  -5   5   3   14.20    1.00
  -5   5   3   12.00    3.90
   4  -5  -3  107.19    5.60
   4  -5  -3  114.19    7.90
   4  -5  -3  132.09    7.00
   4  -5  -3  111.59    4.80
  -4  -5   3  104.69    5.50
  -4  -5   3  102.19   10.70
   4  -5  -3  105.49    4.80
   4  -5  -3  110.49    4.60
  -4  -5   3  114.39    4.40
   4  -5  -3  111.99    5.20
  -4  -5   3  102.89    8.10
  -4  -5   3  103.49    4.40
   4  -5  -3  106.89    5.90
  -4  -5   3  111.19    3.80
  -4  -5   3  109.79    3.90
   4   5  -3  111.39    7.40
  -4   5   3  103.29    8.50
  -4   5   3  108.89    5.00
   4   5  -3  115.89    4.40
   4   5  -3  109.19    6.90
  -4   5   3  119.39    5.30
   4   5  -3  117.49    6.70
  -4   5   3   98.99    6.50
   4   5  -3  117.99    4.30
   4   5  -3  117.19    4.10
   3  -5  -3  445.56   15.00
   3  -5  -3  430.86   17.30
   3  -5  -3  434.76   14.50
   3  -5  -3  437.46   14.40
  -3  -5   3  474.85   16.00
   3  -5  -3  441.76   14.20
   3  -5  -3  427.76   19.00
  -3  -5   3  466.05   17.80
   3  -5  -3  478.05   15.30
   3  -5  -3  451.15   20.70
  -3  -5   3  444.66   14.00
  -3  -5   3  438.36   13.80
   3  -5  -3  445.26   16.30
  -3  -5   3  440.96   19.90
   3   5  -3  456.35   13.70
  -3   5   3  436.16   20.70
   3   5  -3  455.55   13.80
  -3   5   3  449.86   15.50
   3   5  -3  445.96   16.50
  -3   5   3  443.86   17.30
  -3   5   3  442.16   23.20
   3   5  -3  481.25   15.20
  -3   5   3  538.05   18.70
  -3   5   3  466.55   15.00
   3   5  -3  470.35   14.30
  -3   5   3  440.16   15.10
   2  -5  -3  320.47   15.00
   2  -5  -3  319.77   17.20
   2  -5  -3  326.67   11.10
  -2  -5   3  308.27   13.70
  -2  -5   3  330.17    9.80
  -2  -5   3  318.57   13.50
   2  -5  -3  322.47   12.90
   2  -5  -3  319.37   11.90
  -2  -5   3  343.07   19.00
   2  -5  -3  312.57   10.70
   2  -5  -3  309.97   15.50
  -2  -5   3  312.67    9.80
  -2  -5   3  324.97   12.30
  -2  -5   3  340.17   15.30
  -2   5   3  332.47   11.00
   2   5  -3  322.97   14.60
  -2   5   3  318.07   17.50
  -2   5   3  358.76   13.50
  -2   5   3  353.96   15.70
  -2   5   3  338.47   11.40
  -2   5   3  300.37   18.50
  -2   5   3  341.17   11.20
  -2   5   3  332.77   11.00
  -1  -5   3  283.77   12.80
  -1  -5   3  313.27    9.50
  -1  -5   3  296.77   12.10
  -1  -5   3  360.56   17.90
   1  -5  -3  288.07   14.40
   1  -5  -3  313.37   11.40
  -1  -5   3  330.77   14.60
   1  -5  -3  349.07   16.80
   1  -5  -3  316.67   10.60
   1  -5  -3  321.97   10.40
   1  -5  -3  284.87   14.90
  -1  -5   3  294.67   12.80
   1  -5  -3  318.87   13.10
  -1   5   3  318.07   10.20
  -1   5   3  255.17   14.90
  -1   5   3  312.87   16.00
   1   5  -3  306.27   13.40
  -1   5   3  329.47   16.70
  -1   5   3  320.47   10.40
  -1   5   3  309.97   12.20
  -1   5   3  325.47   10.40
   0  -5  -3  128.59    7.30
   0  -5   3  121.69    4.20
   0  -5  -3  133.59   10.30
   0  -5   3  119.19    6.30
   0  -5  -3  116.79    5.40
   0  -5  -3  123.69    4.80
   0  -5   3   98.89    8.50
   0  -5  -3  123.69   10.30
   0  -5   3  132.39    6.80
   0  -5   3  122.39    7.20
   0  -5   3  113.09    6.50
   0  -5  -3  123.79    8.20
   0   5   3  127.89    4.80
   0   5   3  130.19    6.40
   0   5   3  131.09    5.00
   0   5   3  124.69    4.90
   0   5   3  120.49    5.20
   0   5  -3  131.29    7.40
   0   5   3  122.99    6.30
   0   5   3  142.39    9.60
  -1  -5  -3   86.69    4.20
   1  -5   3   85.39    2.90
  -1  -5  -3   90.59    8.90
   1  -5   3   79.39    5.00
  -1  -5  -3   91.59    7.00
  -1  -5  -3   94.79    7.80
   1  -5   3   88.49    5.60
  -1  -5  -3   74.79    6.40
  -1  -5  -3   86.99    3.60
   1  -5   3   88.69    3.00
   1  -5   3   84.29    5.20
   1  -5   3   90.89    7.10
  -1  -5  -3   82.39    3.70
  -1   5  -3   91.59    5.70
   1   5   3   85.99    3.60
   1   5   3   82.29    3.50
   1   5   3   81.09    3.60
   1   5   3   82.09    4.70
   1   5   3   73.49    6.80
   1   5   3   82.09    3.50
   1   5   3   84.29    4.60
  -2  -5  -3  246.98    8.80
   2  -5   3  258.67   10.90
   2  -5   3  258.17   10.00
  -2  -5  -3  260.77   12.00
  -2  -5  -3  255.97    8.70
   2  -5   3  248.68    8.80
   2  -5   3  257.37    8.20
  -2  -5  -3  260.67    9.30
  -2  -5  -3  228.98   16.20
   2  -5   3  255.07    8.00
   2  -5   3  242.58   10.40
  -2  -5  -3  244.58   13.40
   2  -5   3  240.78    9.00
  -2  -5  -3  252.37   14.30
  -2  -5  -3  250.97    8.50
   2  -5   3  250.97    9.00
   2  -5   3  220.28   11.90
  -2  -5  -3  257.37    9.10
   2   5   3  275.97    9.20
  -2   5  -3  268.07   11.50
   2   5   3  264.17    9.00
   2   5   3  265.87   10.50
   2   5   3  264.37    9.20
  -2   5  -3  265.97    8.30
   2   5   3  268.17   14.40
   2   5   3  277.77    9.10
  -2   5  -3  265.27    8.10
  -2   5  -3  267.97   11.40
   2   5   3  261.17    9.90
  -3  -5  -3  319.07   10.80
   3  -5   3  307.07   13.10
  -3  -5  -3  343.07   12.80
   3  -5   3  317.37   11.60
  -3  -5  -3  306.77   11.20
  -3  -5  -3  297.17   16.60
   3  -5   3  336.07   10.00
   3  -5   3  322.07   10.00
  -3  -5  -3  272.47   18.80
  -3  -5  -3  321.17   10.70
   3  -5   3  320.87   10.40
   3  -5   3  331.27   13.40
   3  -5   3  311.07   12.40
  -3  -5  -3  349.27   14.80
  -3  -5  -3  305.67   11.60
  -3  -5  -3  311.37   10.60
   3  -5   3  289.97   14.20
   3  -5   3  321.17   10.50
  -3  -5  -3  332.37   17.30
   3  -5   3  315.47   12.50
   3  -5   3  313.17   12.10
   3   5   3  334.87   20.10
   3   5   3  335.77   12.40
  -3   5  -3  320.27   13.00
   3   5   3  352.16   11.70
  -3   5  -3  333.77   10.40
   3   5   3  330.97   11.60
   3   5   3  304.57   10.90
   3   5   3  324.07   17.00
  -3   5  -3  341.87   13.70
   4  -5   3   41.30    2.50
  -4  -5  -3   43.90    2.70
  -4  -5  -3   39.70    2.60
   4  -5   3   43.30    2.30
  -4  -5  -3   44.40    2.60
  -4  -5  -3   45.80    4.40
  -4  -5  -3   38.50    2.50
  -4  -5  -3   35.50    6.60
   4  -5   3   41.80    5.10
  -4  -5  -3   37.10    5.50
   4  -5   3   42.70    3.40
  -4  -5  -3   40.40    2.90
   4  -5   3   40.80    2.50
  -4   5  -3   43.00    3.50
   4   5   3   45.00    7.00
   4   5   3   42.60    2.70
  -4   5  -3   45.10    4.00
  -4   5  -3   42.30    2.30
   4   5   3   48.50    3.40
  -5  -5  -3   33.00    4.20
  -5  -5  -3   28.90    2.30
   5  -5   3   31.60    2.20
   5  -5   3   27.80    2.00
   5  -5   3   45.20    9.60
   5  -5   3   31.20    2.40
   5  -5   3   34.20    2.40
  -5  -5  -3   34.00    6.80
  -5  -5  -3   32.70    2.60
  -5  -5  -3   32.90    2.30
   5  -5   3   30.60    5.70
   5  -5   3   28.80    2.90
  -5  -5  -3   32.40    5.20
  -5  -5  -3   36.70    2.50
  -5  -5  -3   33.60    2.50
   5   5   3   30.70    3.50
   5   5   3   38.20    1.70
  -5   5  -3   40.80    2.50
   5   5   3   35.70    1.40
  -5   5  -3   33.10    3.60
   5   5   3   38.90    3.10
   5   5   3   42.80    7.40
  -5   5  -3   38.20    2.30
  -5   5  -3   38.70    4.00
  -6  -5  -3  104.99   12.40
  -6  -5  -3   99.99    7.90
  -6  -5  -3   98.89    9.50
   6  -5   3   95.19    4.80
   6  -5   3   94.69    4.60
   6  -5   3   97.09    6.20
  -6  -5  -3   88.09    4.40
   6  -5   3   95.29    4.80
   6  -5   3   87.39    9.10
  -6  -5  -3   92.49    4.80
   6  -5   3   86.39    4.30
  -6   5  -3   91.29    6.50
   6   5   3   90.09    9.80
   6   5   3   91.79    5.20
   6   5   3   88.79    3.80
   6   5   3   93.29    3.50
  -6   5  -3   90.39    4.30
  -6   5  -3   98.89    6.50
   6   5   3  103.59    6.80
  -6   5  -3   96.99    4.60
  -7  -5  -3  162.78    6.80
  -7  -5  -3  127.09   14.20
   7  -5   3  151.78   13.20
  -7  -5  -3  163.58   13.10
   7  -5   3  148.69    6.80
   7  -5   3  160.88    7.50
  -7  -5  -3  157.98    7.00
   7  -5   3  162.58    9.20
   7  -5   3  170.38    6.80
  -7  -5  -3  171.58   11.40
   7  -5   3  163.08    7.10
  -7   5  -3  175.48    9.40
   7   5   3  187.98   14.60
  -7   5  -3  159.68    9.40
   7   5   3  140.49    9.40
   7   5   3  173.48    7.90
   7   5   3  166.18    5.90
   7   5   3  170.18    6.00
  -7   5  -3  189.38    9.00
  -7   5  -3  168.78    7.10
   8  -5   3   78.99    4.60
   8  -5   3   84.99    5.20
  -8  -5  -3   81.29    8.20
  -8  -5  -3   80.49    4.70
   8   5   3   77.69    5.00
  -8   5  -3   76.69    4.50
  -8   5  -3   83.19    8.40
   8   5   3   80.09    3.50
   7  -6  -3   19.90    3.80
  -7  -6   3   16.60    2.10
   7  -6  -3   18.40    2.60
   7  -6  -3   23.00    4.60
  -7  -6   3   18.20    1.60
   7  -6  -3   14.80    2.10
  -7  -6   3   13.10    4.50
  -7  -6   3   20.10    1.60
   7   6  -3   15.80    5.50
  -7   6   3   17.10    2.20
   7   6  -3   20.00    2.00
  -6  -6   3  114.89   10.10
  -6  -6   3  108.39    4.90
  -6  -6   3  100.59    5.20
   6  -6  -3   83.99    6.80
  -6  -6   3  108.99   12.60
  -6  -6   3  118.79    4.70
   6  -6  -3  103.89   10.90
  -6  -6   3  114.59    4.20
   6  -6  -3  110.59    8.30
  -6  -6   3   97.99    5.30
   6  -6  -3  111.29    5.70
   6  -6  -3  112.49    5.00
   6  -6  -3  106.89    5.10
  -6   6   3  120.19    5.40
   6   6  -3  117.19    8.50
  -6   6   3  114.19    7.60
   6   6  -3  118.99    5.00
  -6   6   3  119.59    5.70
   5  -6  -3   18.30    1.70
  -5  -6   3   14.50    2.20
   5  -6  -3   20.60    2.00
   5  -6  -3   17.40    3.30
   5  -6  -3   19.60    2.60
  -5  -6   3   21.50    1.10
  -5  -6   3   22.60    4.80
  -5  -6   3   24.10    4.60
   5  -6  -3   22.30    2.00
  -5  -6   3   23.10    5.70
   5  -6  -3   19.00    2.10
  -5  -6   3   18.40    1.80
   5  -6  -3   13.30    5.10
  -5  -6   3   17.90    1.10
   5  -6  -3   14.60    2.70
  -5  -6   3   18.70    1.70
   5   6  -3   18.30    3.10
   5   6  -3   15.10    2.80
   5   6  -3   20.20    1.40
  -5   6   3   19.70    4.00
  -5   6   3   23.50    2.10
   5   6  -3   21.30    1.70
  -5   6   3   21.60    1.90
   4  -6  -3    8.00    1.30
  -4  -6   3    9.50    4.50
   4  -6  -3    7.30    2.50
   4  -6  -3    6.20    1.50
  -4  -6   3    9.50    1.10
   4  -6  -3    7.50    1.30
  -4  -6   3    9.40    3.20
  -4  -6   3    6.60    1.80
   4  -6  -3    8.00    1.10
  -4  -6   3    9.80    2.90
   4  -6  -3    8.50    1.90
  -4   6   3    6.40    1.10
   4   6  -3    8.30    0.60
  -4   6   3    7.90    2.20
   4   6  -3    8.20    1.10
   4   6  -3    7.70    0.60
  -4   6   3    8.40    1.40
  -3  -6   3   39.20    3.30
   3  -6  -3   32.20    2.30
  -3  -6   3   39.30    1.90
  -3  -6   3   36.90    1.90
  -3  -6   3   30.30    5.60
  -3  -6   3   37.10    5.00
   3  -6  -3   34.80    3.50
   3  -6  -3   38.50    2.70
  -3  -6   3   35.90    6.50
   3  -6  -3   32.30    3.60
   3  -6  -3   34.70    1.60
   3  -6  -3   37.40    4.80
  -3   6   3   37.80    3.90
  -3   6   3   33.40    2.30
  -3   6   3   31.10    2.30
  -3   6   3   35.90    2.20
  -2  -6   3  177.78    5.60
   2  -6  -3  171.48   10.80
   2  -6  -3  172.78    6.40
   2  -6  -3  179.58    7.60
  -2  -6   3  137.09    9.00
  -2  -6   3  166.78    9.00
  -2  -6   3  142.19   12.40
  -2  -6   3  174.68    5.50
   2  -6  -3  189.18    9.20
  -2  -6   3  169.88   10.70
  -2  -6   3  170.78    5.40
   2  -6  -3  182.98    6.90
   2  -6  -3  171.98   10.40
  -2   6   3  178.08   12.50
  -2   6   3  180.48   11.50
  -2   6   3  183.18    6.80
  -2   6   3  202.98    9.40
  -2   6   3  181.68    6.80
   1  -6  -3   24.80    4.00
   1  -6  -3   25.40    4.50
   1  -6  -3   26.20    1.80
  -1  -6   3   24.10    3.50
   1  -6  -3   25.90    2.00
  -1  -6   3   23.00    4.80
  -1  -6   3   23.80    2.70
  -1  -6   3   20.70    3.00
   1  -6  -3   25.20    2.30
   1  -6  -3   22.10    3.10
  -1  -6   3   23.20    1.20
  -1   6   3   29.20    5.30
  -1   6   3   25.70    4.30
  -1   6   3   21.30    3.10
  -1   6   3   25.20    1.70
   0  -6   3  129.89   10.30
   0  -6   3  128.99    7.30
   0  -6   3  127.79    6.90
   0  -6   3  125.59    7.20
   0  -6   3  124.09    8.00
   0  -6  -3  122.49    7.80
   0  -6  -3  123.39    5.20
   0  -6  -3  131.09    9.80
   0  -6  -3  151.38   11.10
   0  -6  -3  125.39    5.80
   0  -6  -3  126.39    4.90
   0  -6   3  127.29    4.50
   0   6   3  143.29    5.30
   0   6   3  131.69    5.30
   0   6   3  148.19    7.50
   0   6   3  149.99   10.10
   0   6   3  146.19    7.30
   0   6   3  146.19   11.10
   1  -6   3    3.80    0.90
  -1  -6  -3    3.90    0.90
   1  -6   3    0.80    1.10
   1  -6   3    3.70    2.20
   1  -6   3    2.50    0.50
   1  -6   3    2.60    1.50
  -1  -6  -3    2.40    2.70
   1  -6   3    2.10    1.30
  -1  -6  -3    3.30    1.00
  -1  -6  -3    2.40    0.70
   1  -6   3    2.70    0.50
  -1  -6  -3    4.00    2.20
   1   6   3    2.00    1.10
   1   6   3    3.00    1.30
   1   6   3    1.60    0.60
   1   6   3    2.10    1.70
   1   6   3    1.20    2.60
  -1   6  -3    3.50    1.80
   2  -6   3    8.40    2.10
   2  -6   3    3.90    1.90
   2  -6   3    8.10    0.90
  -2  -6  -3    5.80    1.30
  -2  -6  -3    7.00    3.80
   2  -6   3    4.70    1.50
   2  -6   3    7.70    1.30
  -2  -6  -3    8.70    1.30
  -2  -6  -3    8.10    3.10
   2  -6   3    6.80    0.90
   2  -6   3    6.80    1.90
  -2  -6  -3    5.30    1.00
   2   6   3    4.70    1.40
   2   6   3    7.70    3.70
  -2   6  -3    8.90    2.20
   2   6   3   10.10    2.00
   2   6   3    1.40    1.80
   2   6   3    7.00    1.20
   2   6   3    6.60    1.00
   3  -6   3   92.29    7.90
   3  -6   3  114.29    6.20
  -3  -6  -3  105.09    4.60
   3  -6   3   99.39    4.20
  -3  -6  -3  103.49    9.40
   3  -6   3   93.09    3.80
  -3  -6  -3   99.79    4.50
  -3  -6  -3   90.59   10.80
   3  -6   3   98.19    5.60
   3  -6   3  100.49    5.60
  -3  -6  -3   95.59    5.20
  -3  -6  -3  106.89    5.00
  -3  -6  -3  101.79    4.30
   3   6   3  104.89    4.60
  -3   6  -3  113.39    6.90
   3   6   3  111.89    8.90
   3   6   3   99.39    5.80
  -3   6  -3  106.59    3.50
   3   6   3  108.59    4.60
   3   6   3  112.89    4.70
   3   6   3  110.69    5.00
  -3   6  -3  101.09    3.70
   4  -6   3    4.80    1.40
   4  -6   3    1.80    0.80
  -4  -6  -3    3.60    0.90
  -4  -6  -3    3.30    1.00
  -4  -6  -3    2.40    2.90
   4  -6   3    8.90    2.30
  -4  -6  -3    3.50    2.50
   4  -6   3    3.00    0.90
   4  -6   3    2.20    1.20
   4  -6   3    1.90    0.60
   4  -6   3    0.50    2.10
  -4  -6  -3   -0.40    1.20
   4  -6   3    3.40    0.60
  -4  -6  -3    1.10    0.80
  -4   6  -3    0.60    1.30
   4   6   3   -0.30    2.00
  -4   6  -3    3.60    0.70
   4   6   3    2.80    1.00
   4   6   3    1.40    1.30
  -4   6  -3    1.70    0.60
  -5  -6  -3   68.19    5.30
   5  -6   3   74.29    7.10
   5  -6   3   80.69    3.40
  -5  -6  -3   76.29    3.80
   5  -6   3   85.79    4.10
   5  -6   3   70.99    3.90
  -5  -6  -3   74.29    8.60
   5  -6   3   75.19    5.10
   5  -6   3   74.29    3.50
  -5  -6  -3   77.39    4.10
  -5  -6  -3   79.69    6.30
  -5  -6  -3   75.09    4.10
   5  -6   3   80.79    5.10
  -5   6  -3   88.09    6.30
   5   6   3   80.59    5.00
  -5   6  -3   84.39    6.50
  -5   6  -3   78.69    3.70
   5   6   3   87.59    8.70
   5   6   3   84.99    5.10
  -6  -6  -3   93.89    4.90
   6  -6   3   90.09    4.80
  -6  -6  -3   92.99   12.20
  -6  -6  -3   86.39    5.20
   6  -6   3   99.79    9.30
  -6  -6  -3   92.99    4.60
   6  -6   3   98.09    6.40
   6  -6   3   95.09    4.20
  -6  -6  -3  105.79   12.50
  -6  -6  -3   93.99    7.40
   6   6   3   88.89    6.10
   6   6   3  104.19    5.80
  -6   6  -3   96.09    4.50
  -6   6  -3  105.09    4.40
  -6   6  -3   89.09    6.80
  -6   6  -3   98.59    8.20
   7  -6   3   57.59    5.10
  -7  -6  -3   53.09    6.10
  -7  -6  -3   44.60    3.40
   7   6   3   59.49    4.40
  -6  -7   3   14.10    1.90
   6  -7  -3   16.40    3.30
  -6  -7   3   12.50    3.90
   6  -7  -3   17.60    2.70
   6   7  -3   10.10    2.90
   5  -7  -3   12.40    2.30
  -5  -7   3   18.20    2.10
   5  -7  -3   11.60    3.10
  -5  -7   3   11.30    3.70
   5  -7  -3   13.20    2.10
  -5  -7   3    9.60    4.50
  -5  -7   3   12.40    3.70
   5  -7  -3    9.60    5.10
  -5  -7   3   11.40    2.40
  -5  -7   3   11.90    1.50
  -5   7   3   16.10    2.20
  -4  -7   3   15.40    1.40
  -4  -7   3   15.90    1.50
   4  -7  -3   14.00    2.90
   4  -7  -3   15.90    1.90
  -4  -7   3   12.80    3.80
   4  -7  -3   18.00    2.40
   4  -7  -3   17.50    5.00
  -4  -7   3   14.10    3.90
  -4  -7   3   13.20    2.10
  -4   7   3   12.20    2.80
  -4   7   3   18.30    1.70
   3  -7  -3   32.20    5.70
   3  -7  -3   38.30    4.00
  -3  -7   3   46.20    5.40
  -3  -7   3   40.80    5.40
  -3  -7   3   38.80    1.90
   3  -7  -3   39.30    2.90
   3  -7  -3   40.70    5.30
   3  -7  -3   39.00    3.00
  -3   7   3   43.60    2.50
   2  -7  -3   17.60    3.50
  -2  -7   3   20.60    3.90
   2  -7  -3   20.40    3.40
  -2  -7   3   18.20    3.50
   2  -7  -3   20.00    4.00
  -2  -7   3   19.20    1.10
   2  -7  -3   18.30    1.60
  -2  -7   3   19.00    1.00
  -2   7   3   16.10    1.40
  -2   7   3   16.90    3.10
  -1  -7   3  152.08    9.10
  -1  -7   3  154.28    5.10
   1  -7  -3  160.08    6.00
   1  -7  -3  155.88   11.40
  -1  -7   3  147.29   10.00
   1  -7  -3  154.28   11.00
   1  -7  -3  170.08    6.50
  -1  -7   3  149.49   12.80
  -1   7   3  168.78    8.70
  -1   7   3  155.18    5.70
  -1   7   3  162.48    5.90
  -1   7   3  168.58   10.60
  -1   7   3  148.89   10.90
  -1   7   3  156.58    5.70
   0  -7  -3   21.70    1.60
   0  -7  -3   20.00    1.90
   0  -7   3   19.40    3.70
   0  -7   3   21.90    4.00
   0  -7  -3   19.60    4.10
   0  -7   3   24.90    4.90
   0  -7  -3   19.60    4.90
   0   7   3   25.70    3.50
   0   7   3   26.00    1.60
   0   7   3   22.50    4.00
   0   7   3   24.00    1.50
   0   7   3   25.80    4.80
   0   7   3   22.10    1.60
   1  -7   3   36.90    4.30
  -1  -7  -3   40.30    6.80
   1  -7   3   47.80    3.20
  -1  -7  -3   41.00    2.60
  -1  -7  -3   38.30    5.80
   1  -7   3   43.20    1.80
   1  -7   3   38.10    3.80
   1  -7   3   42.00    5.70
   1  -7   3   41.60    1.70
   1   7   3   49.10    5.20
   1   7   3   39.60    2.20
   1   7   3   39.40    3.70
   1   7   3   46.70    2.40
   1   7   3   54.29    4.10
   1   7   3   43.00    2.20
   2  -7   3   25.30    2.00
   2  -7   3   30.50    4.10
   2  -7   3   26.10    1.60
   2  -7   3   28.10    1.60
  -2  -7  -3   32.10    5.60
  -2  -7  -3   26.90    6.20
   2  -7   3   31.90    3.70
   2  -7   3   24.80    3.10
  -2  -7  -3   23.30    1.90
   2   7   3   29.40    3.30
   2   7   3   28.50    1.80
  -2   7  -3   31.40    4.90
   2   7   3   27.60    2.80
   2   7   3   27.60    1.90
   2   7   3   19.90    3.90
  -3  -7  -3   12.30    1.70
   3  -7   3   12.50    1.50
   3  -7   3   17.00    4.30
   3  -7   3   14.30    2.50
   3  -7   3   12.50    1.70
   3  -7   3   14.70    1.40
  -3  -7  -3   15.60    4.50
  -3  -7  -3   10.10    4.60
   3  -7   3   13.00    2.60
   3   7   3   11.10    1.90
   3   7   3   16.00    1.40
  -3   7  -3   11.50    2.50
   3   7   3   14.10    3.70
   3   7   3   14.20    2.50
  -4  -7  -3   60.99    9.40
   4  -7   3   61.19    3.30
   4  -7   3   66.39    3.50
  -4  -7  -3   61.69    3.60
  -4  -7  -3   63.39    3.80
   4  -7   3   70.59    5.30
   4  -7   3   65.19    4.00
   4  -7   3   65.79    4.80
   4   7   3   64.79    4.70
   4   7   3   66.99    3.30
  -5  -7  -3  133.29    7.80
   5  -7   3  134.99    4.50
   5  -7   3  145.49    7.90
  -5  -7  -3  139.99    6.30
   5  -7   3  151.88    6.20
   5  -7   3  138.29    4.50
  -5  -7  -3  147.29    6.30
   5   7   3  154.78    7.90
   2  -8  -3   20.40    2.40
   2  -8  -3   19.00    3.70
  -2  -8   3   16.40    5.30
  -2  -8   3   17.30    3.70
  -2  -8   3   13.60    3.60
  -2   8   3   22.50    3.70
  -1  -8   3   59.39    8.20
  -1  -8   3   60.39    6.30
   1  -8  -3   61.39    8.60
   1  -8  -3   61.49    3.60
  -1  -8   3   54.29    5.50
   0  -8   3   22.30    3.50
   0  -8   3   20.70    3.70
   0  -8  -3   26.60    2.30
   0  -8   3   31.90    5.70
   0  -8  -3   27.10    5.70
   0   8   3   28.10    3.90
   1  -8   3   22.70    4.20
   1  -8   3   20.20    3.40
   1  -8   3   22.20    3.10
  -1  -8  -3   20.20    2.10
  -1  -8  -3   17.60    5.70
   1   8   3   27.00    3.20
   2  -8   3   26.90    3.30
  -2  -8  -3   20.10    7.20
  -2  -8  -3   21.80    2.10
   2  -8   3   22.00    3.40
   2   8   3   24.50    3.00
   2   8   3   23.30    3.70
 -11   0   4  171.58    8.40
 -11   0   4  156.88   14.40
  11   0  -4  160.88   17.70
 -11   0   4  158.28    7.80
 -10   0   4    5.00    1.40
  10   0  -4    7.10    7.70
  10   0  -4    9.40    5.80
 -10   0   4    7.50    3.60
 -10   0   4    3.00    2.60
 -10   0   4    5.40    1.60
 -10   0   4    4.20    1.40
 -10   0   4    3.70    1.30
  -9   0   4  143.69    6.50
   9   0  -4  130.29   18.40
  -9   0   4  135.99   11.70
   9   0  -4  126.89    6.30
  -9   0   4  129.29    6.50
  -9   0   4  127.99    6.40
  -9   0   4  134.89    6.80
   9   0  -4  121.29    6.20
   9   0  -4  127.29   14.10
  -9   0   4  115.59   11.30
  -8   0   4  254.57   16.00
   8   0  -4  261.87   19.00
  -8   0   4  231.58   11.20
   8   0  -4  247.18   11.00
   8   0  -4  251.17    9.90
  -8   0   4  236.28    9.80
  -8   0   4  252.27   10.10
  -8   0   4  247.58   16.30
   8   0  -4  255.07    9.80
  -8   0   4  247.08    9.80
   8   0  -4  276.07   20.90
   7   0  -4   21.40    6.80
   7   0  -4   15.10    1.90
   7   0  -4   14.90    4.80
   7   0  -4   17.80    2.30
  -7   0   4   12.60    1.80
   7   0  -4   16.10    1.90
   7   0  -4   16.10    2.40
  -7   0   4   16.10    2.10
   7   0  -4   11.20    3.30
  -7   0   4   12.60    2.00
  -7   0   4   16.10    3.80
  -7   0   4   16.60    2.80
   7   0  -4   13.90    3.20
  -7   0   4   15.60    2.50
  -7   0   4   16.20    4.40
  -6   0   4  182.98    7.60
  -6   0   4  177.18    7.20
  -6   0   4  177.58   11.80
   6   0  -4  190.48    7.50
   6   0  -4  190.88    7.60
   6   0  -4  196.08    8.30
  -6   0   4  179.78    7.50
   6   0  -4  184.38    7.20
   6   0  -4  186.58   10.70
   6   0  -4  193.58    7.40
  -6   0   4  192.58    9.80
  -6   0   4  179.08    7.30
  -6   0   4  190.48   12.10
   6   0  -4  185.28   10.20
   6   0  -4  186.68   13.90
  -5   0   4   10.70    2.90
   5   0  -4   10.40    1.50
   5   0  -4   12.70    4.20
   5   0  -4   11.60    1.50
   5   0  -4   12.40    1.70
  -5   0   4   10.80    1.50
  -5   0   4   12.60    1.60
   5   0  -4   11.40    1.50
  -5   0   4   11.90    4.30
   5   0  -4   14.80    2.90
   5   0  -4   12.80    2.50
  -5   0   4   14.40    1.80
  -5   0   4   11.80    2.10
  -5   0   4   10.70    1.40
   5   0  -4   13.30    1.80
   4   0  -4  282.57    9.20
  -4   0   4  257.57    9.20
  -4   0   4  275.27    9.30
  -4   0   4  270.37    9.50
  -4   0   4  274.77   12.80
   4   0  -4  270.67   11.90
   4   0  -4  273.17    9.40
  -4   0   4  258.57    9.50
  -4   0   4  253.57   11.10
   4   0  -4  270.57    9.10
   4   0  -4  262.87   11.30
   4   0  -4  266.07    9.70
   4   0  -4  278.37   16.00
  -4   0   4  279.97   16.80
   4   0  -4  263.47    9.40
  -3   0   4  575.54   20.20
   3   0  -4  556.64   17.40
   3   0  -4  552.84   17.20
   3   0  -4  559.34   19.50
  -3   0   4  558.94   17.50
   3   0  -4  547.15   19.00
  -3   0   4  563.94   17.30
   3   0  -4  547.15   17.60
  -3   0   4  553.34   17.50
   3   0  -4  551.34   17.80
   3   0  -4  558.54   17.10
  -3   0   4  566.64   24.80
   3   0  -4  564.74   17.50
  -3   0   4  510.95   17.80
  -3   0   4  518.55   19.10
   3   0  -4  583.64   24.30
   2   0  -4  861.81   25.30
  -2   0   4  842.42   27.20
  -2   0   4  813.32   25.40
  -2   0   4  848.52   25.60
  -2   0   4  778.72   27.10
   2   0  -4  843.62   25.60
   2   0  -4  877.31   31.40
  -2   0   4  849.12   32.20
   2   0  -4  847.22   25.40
   2   0  -4  872.91   25.70
   2   0  -4  862.81   25.80
  -1   0   4 6222.38  207.38
   1   0  -4 6298.37  204.38
   0   0   4  755.22   22.70
   0   0   4  726.43   22.60
   0   0  -4  758.02   22.90
   0   0   4  773.82   23.00
   0   0   4  735.13   22.70
   0   0  -4  747.43   27.40
   0   0   4  800.92   24.20
   0   0  -4  737.73   22.60
   0   0   4  755.62   22.90
   0   0  -4  774.82   23.20
   0   0  -4  750.22   27.20
   0   0   4  790.32   27.60
   0   0   4  756.62   22.90
   0   0   4  728.63   22.80
   0   0  -4  766.32   22.90
   1   0   4 4202.98  127.59
  -2   0  -4 2122.39   70.69
   2   0   4 2288.17   70.89
   3   0   4  169.58    6.20
  -3   0  -4  166.48    6.10
   3   0   4  171.88    6.10
  -3   0  -4  159.98    6.00
   3   0   4  164.78    6.10
  -3   0  -4  167.38   11.00
   3   0   4  178.68    6.30
  -3   0  -4  170.18    6.30
  -3   0  -4  176.88    7.00
   3   0   4  160.98   10.20
  -3   0  -4  170.68    6.10
   3   0   4  163.08    6.20
  -3   0  -4  169.98   10.50
   3   0   4  161.38   10.60
   3   0   4  167.98    6.40
   4   0   4   12.00    3.70
   4   0   4    8.80    1.20
   4   0   4   10.00    1.40
   4   0   4   12.50    1.30
   4   0   4   11.30    1.50
   4   0   4   12.00    1.40
  -4   0  -4   14.50    1.70
  -4   0  -4    8.80    1.30
  -4   0  -4   14.30    3.90
  -4   0  -4   12.70    1.50
   4   0   4   10.40    3.20
   4   0   4   11.60    3.10
  -4   0  -4   10.00    3.20
  -4   0  -4   10.90    1.50
   4   0   4   11.30    1.50
  -5   0  -4   35.40    2.40
   5   0   4   35.20    5.50
  -5   0  -4   29.40    6.80
   5   0   4   39.20    2.40
   5   0   4   31.30    2.30
   5   0   4   32.30    4.60
   5   0   4   25.40    5.40
  -5   0  -4   37.00    2.50
  -5   0  -4   32.30    3.50
   5   0   4   32.50    2.40
   5   0   4   33.70    2.40
   5   0   4   33.20    2.40
  -5   0  -4   37.20    2.40
   5   0   4   35.30    2.40
  -5   0  -4   34.90    5.20
  -5   0  -4   35.20    2.40
  -6   0  -4   48.30    6.60
   6   0   4   47.10    7.90
   6   0   4   54.49    3.80
   6   0   4   48.40    6.20
   6   0   4   47.30    3.20
  -6   0  -4   46.90    3.00
   6   0   4   53.99    3.00
  -6   0  -4   49.00    3.20
  -6   0  -4   49.90    4.50
  -6   0  -4   52.79    3.20
   6   0   4   50.29    3.20
  -6   0  -4   46.30    2.90
   6   0   4   38.60    5.70
  -6   0  -4   40.00    7.70
   7   0   4  140.19    6.60
  -7   0  -4  153.78   12.50
  -7   0  -4  150.38    6.50
   7   0   4  140.29   11.30
   7   0   4  140.79   11.90
   7   0   4  149.59   13.00
  -7   0  -4  138.19    6.60
  -7   0  -4  136.79    8.50
   7   0   4  147.09    6.60
   7   0   4  154.68    6.50
   7   0   4  154.68    6.80
  -7   0  -4  155.48    6.70
  -7   0  -4  154.68    6.50
  -7   0  -4  160.38   14.30
   8   0   4    7.30    3.60
  -8   0  -4   11.30    5.90
  -8   0  -4    7.60    3.80
   8   0   4    7.60    1.70
   8   0   4    3.50    3.80
   8   0   4    9.80    1.70
  -8   0  -4    6.90    1.50
  -8   0  -4    6.20    2.20
   8   0   4    5.60    1.30
  -8   0  -4    5.10    1.30
  -8   0  -4    7.00    1.50
  -9   0  -4  159.88    7.40
  -9   0  -4  165.48    7.70
  -9   0  -4  171.98    7.70
  -9   0  -4  159.88   16.10
   9   0   4  158.38    7.80
   9   0   4  168.38    7.70
  -9   0  -4  171.08   14.30
   9   0   4  162.98   15.80
   9   0   4  165.78    9.60
 -10   0  -4   -1.20    1.20
  10   0   4    0.60    5.00
 -10   0  -4  -11.70    7.20
 -10   0  -4   -0.60    0.80
 -10   0  -4   -0.80    0.80
 -10   0  -4   -1.40    1.60
 -10   0  -4    1.90    1.00
 -11  -1   4   19.70    6.30
 -11  -1   4   21.40    2.60
 -11  -1   4   26.30    2.70
  11  -1  -4   17.80    8.40
  11   1  -4   25.80    3.00
 -11   1   4   27.80    3.20
 -11   1   4   23.90    3.10
  11   1  -4   29.70    2.80
 -11   1   4   26.80    5.80
 -10  -1   4  166.98   14.40
  10  -1  -4  197.48   20.20
  10  -1  -4  168.38    7.90
 -10  -1   4  158.08    7.70
 -10  -1   4  165.88    8.40
  10  -1  -4  157.88   16.40
 -10  -1   4  146.79   14.30
 -10  -1   4  178.38    8.00
 -10  -1   4  164.08    7.60
  10   1  -4  147.89   16.00
  10   1  -4  166.28    7.40
 -10   1   4  161.08    8.30
  10   1  -4  156.88    7.70
 -10   1   4  160.88    7.60
  10   1  -4  177.08   20.20
 -10   1   4  157.28   12.40
 -10   1   4  158.88    7.60
 -10   1   4  165.08   13.50
   9  -1  -4  307.87   15.60
  -9  -1   4  330.07   20.70
  -9  -1   4  355.56   12.80
   9  -1  -4  363.36   13.30
  -9  -1   4  329.27   12.60
   9  -1  -4  355.96   18.80
  -9  -1   4  349.27   13.00
  -9  -1   4  336.47   12.90
   9  -1  -4  329.47   23.30
   9  -1  -4  321.37   24.90
  -9  -1   4  366.96   21.00
   9   1  -4  361.06   13.80
   9   1  -4  360.66   26.70
  -9   1   4  397.96   21.00
   9   1  -4  367.76   24.30
  -9   1   4  376.16   13.70
  -9   1   4  361.06   14.40
   9   1  -4  361.66   13.40
  -9   1   4  377.16   14.10
  -9   1   4  379.16   21.20
  -9   1   4  362.26   13.60
  -8  -1   4   59.29    3.70
  -8  -1   4   55.99    3.70
  -8  -1   4   60.99    7.50
   8  -1  -4   58.99   10.10
   8  -1  -4   55.39    6.80
   8  -1  -4   54.79    3.80
   8  -1  -4   59.19    6.50
  -8  -1   4   63.59    8.10
   8  -1  -4   47.60   10.30
   8  -1  -4   61.29    4.00
   8  -1  -4   53.69    3.60
  -8  -1   4   54.89    3.70
  -8   1   4   55.69    3.60
   8   1  -4   59.59    3.60
   8   1  -4   54.29    3.30
  -8   1   4   51.69    4.10
  -8   1   4   54.49    3.80
  -8   1   4   50.19    6.80
  -8   1   4   55.39    6.60
  -8   1   4   54.79    3.60
   8   1  -4   55.69    3.60
   7  -1  -4  509.55   17.50
   7  -1  -4  513.95   17.20
   7  -1  -4  533.85   29.40
  -7  -1   4  524.15   24.70
   7  -1  -4  532.45   17.30
   7  -1  -4  509.55   21.80
   7  -1  -4  507.15   27.20
  -7  -1   4  492.85   17.50
   7  -1  -4  515.85   21.90
   7  -1  -4  499.75   17.50
  -7  -1   4  489.05   24.80
  -7  -1   4  517.75   17.10
  -7  -1   4  528.25   17.40
  -7  -1   4  530.65   17.40
  -7  -1   4  502.95   20.80
  -7   1   4  529.55   21.50
   7   1  -4  591.24   19.40
   7   1  -4  541.95   27.60
  -7   1   4  538.05   18.10
   7   1  -4  564.64   22.50
  -7   1   4  554.24   18.50
  -7   1   4  535.45   18.40
  -7   1   4  535.65   18.00
  -7   1   4  535.55   25.00
   7   1  -4  533.85   17.80
   7   1  -4  523.45   29.40
   7   1  -4  505.05   18.00
  -7   1   4  524.25   23.80
  -7   1   4  544.85   18.80
   7   1  -4  541.15   17.60
   7   1  -4  529.05   17.80
   6  -1  -4   21.30    2.00
   6  -1  -4   15.80    3.00
   6  -1  -4   17.20    1.50
  -6  -1   4   14.80    4.40
   6  -1  -4   20.00    5.80
  -6  -1   4   14.50    1.90
  -6  -1   4   18.00    1.80
  -6  -1   4   14.20    2.50
  -6  -1   4   14.40    1.90
   6  -1  -4   16.40    1.90
   6  -1  -4   16.00    3.30
   6  -1  -4   18.30    2.30
   6  -1  -4   18.40    1.80
  -6  -1   4   17.40    1.80
  -6  -1   4   17.80    4.30
   6   1  -4   21.60    3.80
   6   1  -4   14.50    1.90
   6   1  -4   20.30    5.10
  -6   1   4   18.20    1.80
  -6   1   4   19.90    2.00
   6   1  -4   19.80    5.50
  -6   1   4   21.00    4.40
  -6   1   4   17.70    1.90
   6   1  -4   15.20    2.10
  -6   1   4   17.50    1.90
   6   1  -4   16.80    1.60
  -6   1   4   16.50    3.30
  -6   1   4   18.20    2.90
   6   1  -4   15.20    1.80
   6   1  -4   16.30    1.70
   5  -1  -4  465.75   15.50
  -5  -1   4  503.05   21.00
  -5  -1   4  474.35   15.50
   5  -1  -4  531.25   19.00
   5  -1  -4  506.55   25.20
   5  -1  -4  472.75   15.20
   5  -1  -4  459.95   15.80
   5  -1  -4  479.85   15.90
   5  -1  -4  458.55   15.50
   5  -1  -4  464.85   18.50
  -5  -1   4  491.25   22.30
  -5  -1   4  474.45   15.40
  -5  -1   4  460.15   15.60
  -5  -1   4  454.65   18.00
  -5  -1   4  450.05   15.70
   5   1  -4  462.35   15.30
   5   1  -4  488.35   16.70
  -5   1   4  453.35   15.60
  -5   1   4  494.95   18.50
  -5   1   4  439.06   19.90
   5   1  -4  483.75   15.10
  -5   1   4  464.05   15.50
   5   1  -4  460.15   18.30
  -5   1   4  487.55   15.50
  -5   1   4  471.05   15.70
   5   1  -4  455.25   15.20
   5   1  -4  457.85   23.80
   5   1  -4  470.65   15.50
  -5   1   4  498.75   26.30
  -4  -1   4  723.33   21.70
   4  -1  -4  700.03   21.80
  -4  -1   4  711.33   22.00
  -4  -1   4  662.73   23.90
  -4  -1   4  698.23   21.70
  -4  -1   4  685.93   30.30
   4  -1  -4  701.43   21.80
  -4  -1   4  698.33   26.00
   4  -1  -4  684.93   29.80
   4  -1  -4  700.03   24.30
  -4  -1   4  712.73   21.90
   4  -1  -4  698.13   22.80
   4  -1  -4  716.63   22.30
   4  -1  -4  711.83   24.50
  -4   1   4  724.03   25.60
  -4   1   4  676.43   30.90
   4   1  -4  678.53   29.20
   4   1  -4  711.53   22.60
  -4   1   4  686.23   24.10
  -4   1   4  680.03   21.50
  -4   1   4  719.43   21.80
  -4   1   4  666.73   21.50
   4   1  -4  639.04   24.70
   4   1  -4  668.13   21.20
   4   1  -4  669.33   20.90
   4   1  -4  696.03   21.20
   4   1  -4  661.83   23.60
  -4   1   4  680.33   21.40
   4   1  -4  707.03   21.50
   3  -1  -4  237.78    8.60
   3  -1  -4  243.98    9.80
  -3  -1   4  220.28    9.70
   3  -1  -4  241.98    8.40
  -3  -1   4  249.58   14.00
   3  -1  -4  256.67   10.40
   3  -1  -4  245.68    9.00
  -3  -1   4  234.88    8.10
  -3  -1   4  235.68    8.10
   3  -1  -4  244.68    8.20
   3  -1  -4  237.08   13.80
  -3  -1   4  256.57   11.00
  -3  -1   4  236.88    8.30
  -3  -1   4  235.48    8.30
  -3   1   4  244.18    8.60
   3   1  -4  252.67    9.00
  -3   1   4  231.28   10.60
   3   1  -4  245.88    8.30
   3   1  -4  254.37    8.30
  -3   1   4  249.38    8.50
  -3   1   4  239.28   10.70
  -3   1   4  247.98    8.70
  -3   1   4  243.28   12.00
  -3   1   4  242.58    8.40
   3   1  -4  279.27   11.10
   3   1  -4  245.28   13.70
   3   1  -4  239.98    8.00
  -3   1   4  240.48   14.70
   3   1  -4  246.28    9.40
   3   1  -4  233.78   11.10
   2  -1  -4  365.56   11.70
   2  -1  -4  349.17   12.10
  -2  -1   4  354.06   11.40
  -2  -1   4  355.86   11.20
   2  -1  -4  357.06   11.60
   2  -1  -4  355.36   11.90
  -2  -1   4  355.56   11.50
   2  -1  -4  345.77   13.30
  -2  -1   4  354.36   11.20
  -2  -1   4  344.17   16.40
   2  -1  -4  358.46   11.30
   2  -1  -4  359.36   16.70
  -2  -1   4  347.87   13.10
   2  -1  -4  365.66   11.40
   2   1  -4  336.87   11.10
   2   1  -4  346.27   11.00
   2   1  -4  356.06   11.10
  -2   1   4  339.27   12.60
  -2   1   4  364.86   11.50
  -2   1   4  352.06   11.30
   2   1  -4  359.66   12.60
   2   1  -4  346.67   10.80
   2   1  -4  345.97   11.00
  -2   1   4  342.47   11.20
   2   1  -4  363.56   12.20
  -2   1   4  358.96   11.30
   2   1  -4  334.37   12.80
  -2   1   4  361.56   17.20
  -2   1   4  323.67   13.20
  -1  -1   4 1809.62   57.89
   1  -1  -4 1800.02   58.89
   0  -1  -4  403.06   17.30
   0  -1  -4  387.26   12.60
   0  -1   4  379.76   12.30
   0  -1  -4  387.76   12.80
   0  -1   4  406.86   12.20
   0  -1  -4  398.66   14.60
   0  -1  -4  397.86   12.30
   0  -1   4  381.36   18.20
   0  -1   4  401.16   12.30
   0  -1   4  380.86   12.10
   0  -1   4  378.06   12.50
   0  -1  -4  377.26   16.80
   0  -1   4  421.26   16.30
   0  -1   4  404.16   12.40
   0  -1   4  429.76   12.60
   0  -1   4  392.46   12.10
   0  -1  -4  393.96   12.60
   0   1   4  425.36   17.80
   0   1  -4  402.66   12.70
   0   1   4  411.46   15.00
   0   1   4  404.06   12.70
   0   1   4  388.46   12.80
   0   1  -4  430.86   12.70
   0   1  -4  391.56   12.50
   0   1   4  396.66   17.50
   0   1  -4  394.56   12.20
   0   1   4  394.96   12.90
   0   1   4  408.66   12.70
   0   1   4  404.76   12.60
   0   1   4  396.36   13.00
   0   1   4  394.36   12.70
   0   1  -4  398.16   12.20
  -1  -1  -4  637.74   24.20
   1  -1   4  580.84   23.00
   1  -1   4  606.64   18.60
  -1  -1  -4  626.54   19.10
  -1  -1  -4  612.74   24.60
  -1  -1  -4  604.84   18.70
  -1  -1  -4  609.94   19.00
   1  -1   4  619.94   18.80
   1  -1   4  635.84   18.80
   1  -1   4  599.94   18.60
  -1  -1  -4  603.04   18.90
  -1  -1  -4  667.03   21.50
  -1  -1  -4  625.34   19.20
  -1   1  -4  603.54   18.10
   1   1   4  592.54   18.20
   1   1   4  542.45   23.60
   1   1   4  593.24   18.30
  -1   1  -4  635.84   18.20
  -1   1  -4  595.64   18.00
  -1   1  -4  593.44   18.10
   1   1   4  611.34   23.50
  -1   1  -4  604.54   18.30
   1   1   4  621.64   18.40
  -1   1  -4  560.34   22.40
   1   1   4  601.84   21.00
   1   1   4  622.64   18.50
   1   1   4  580.34   18.50
  -2  -1  -4   67.29    3.10
   2  -1   4   63.99    3.40
   2  -1   4   67.29    2.90
  -2  -1  -4   63.39    3.00
  -2  -1  -4   65.59    4.60
  -2  -1  -4   62.19    6.30
   2  -1   4   67.69    2.80
   2  -1   4   67.09    2.90
  -2  -1  -4   76.69    6.40
  -2  -1  -4   66.49    3.00
   2  -1   4   66.39    5.70
  -2  -1  -4   65.59    3.10
  -2  -1  -4   69.89    2.90
   2  -1   4   62.59    2.80
   2  -1   4   64.89    2.80
   2  -1   4   58.19    5.50
  -2   1  -4   77.39    3.10
   2   1   4   73.59    3.20
  -2   1  -4   73.89    3.30
   2   1   4   75.69    3.40
  -2   1  -4   81.79    6.40
  -2   1  -4   78.49    6.20
  -2   1  -4   73.89    3.20
  -2   1  -4   77.89    3.10
   2   1   4   77.09    3.30
  -2   1  -4   69.09    3.00
   2   1   4   64.19    3.10
  -2   1  -4   74.99    3.20
   2   1   4   72.49    6.80
  -2   1  -4   74.19    3.10
   2   1   4   66.09    6.10
   3  -1   4  967.80   28.70
  -3  -1  -4  957.10   28.80
  -3  -1  -4  953.20   28.90
   3  -1   4 1080.99   35.20
  -3  -1  -4  951.90   28.90
   3  -1   4  964.20   28.80
   3  -1   4  954.10   29.60
  -3  -1  -4  952.60   32.20
  -3  -1  -4  955.00   36.40
  -3  -1  -4  800.52   35.40
   3  -1   4  975.80   33.50
  -3  -1  -4  948.11   28.80
  -3  -1  -4  918.71   29.00
   3  -1   4  873.51   29.10
   3  -1   4  963.50   28.70
   3  -1   4  970.40   35.20
   3   1   4  979.40   29.60
   3   1   4  997.50   36.40
   3   1   4  954.00   29.40
   3   1   4  909.21   33.30
   3   1   4  961.90   29.00
  -3   1  -4  955.10   36.00
   3   1   4  968.60   29.60
  -3   1  -4  960.10   29.40
  -3   1  -4  942.81   29.20
  -3   1  -4 1004.70   34.90
  -3   1  -4 1023.00   29.90
  -3   1  -4  960.00   29.20
  -3   1  -4  985.10   29.20
   3   1   4  969.50   29.40
   3   1   4  954.60   29.20
  -4  -1  -4  396.76   12.70
  -4  -1  -4  377.96   12.90
  -4  -1  -4  373.56   19.40
   4  -1   4  328.47   17.30
   4  -1   4  394.46   12.60
  -4  -1  -4  387.26   19.80
   4  -1   4  369.76   12.60
  -4  -1  -4  383.06   12.80
   4  -1   4  386.06   12.60
  -4  -1  -4  369.36   12.60
   4  -1   4  399.06   19.20
   4  -1   4  387.76   12.60
  -4  -1  -4  386.46   12.70
   4  -1   4  396.66   12.80
   4  -1   4  390.16   17.50
   4   1   4  409.06   13.20
  -4   1  -4  387.66   17.80
  -4   1  -4  403.16   13.30
   4   1   4  410.36   12.90
  -4   1  -4  398.66   20.00
   4   1   4  406.26   13.50
   4   1   4  401.76   13.40
  -4   1  -4  387.56   14.20
   4   1   4  455.15   18.30
  -4   1  -4  413.26   13.30
  -4   1  -4  399.06   13.40
   4   1   4  407.46   20.20
   4   1   4  401.76   13.40
  -4   1  -4  404.46   13.20
   4   1   4  413.26   13.50
  -5  -1  -4  126.39    5.80
  -5  -1  -4  126.99    5.50
   5  -1   4  117.79    5.20
  -5  -1  -4  116.39   10.70
   5  -1   4  121.39    9.40
   5  -1   4  126.99    5.40
  -5  -1  -4  125.99    5.40
   5  -1   4  131.29    5.80
   5  -1   4  129.99    5.50
  -5  -1  -4  130.39    5.30
   5  -1   4  117.29    5.10
   5  -1   4  112.49    9.90
   5  -1   4  124.19    5.50
   5  -1   4  124.29    9.30
  -5  -1  -4  131.89    5.40
  -5   1  -4  114.29    5.30
  -5   1  -4  130.19    9.40
   5   1   4  115.09    4.60
   5   1   4  129.49    5.60
  -5   1  -4  128.29    5.30
  -5   1  -4  120.69   10.60
   5   1   4  136.19   11.20
  -5   1  -4  124.09    5.40
   5   1   4  128.49    5.40
   5   1   4  128.59    5.20
   5   1   4  142.09    9.70
   5   1   4  126.69    5.40
   5   1   4  128.79   10.70
  -5   1  -4  118.49    6.20
   5   1   4  129.99    5.60
  -5   1  -4  127.89    5.30
   6  -1   4  143.59   11.90
   6  -1   4  133.69    6.10
   6  -1   4  135.99   10.60
   6  -1   4  136.19    6.20
  -6  -1  -4  134.59   11.60
  -6  -1  -4  136.39   12.50
  -6  -1  -4  134.69    5.90
   6  -1   4  148.09    6.40
   6  -1   4  146.79    6.40
  -6  -1  -4  129.99    6.00
   6  -1   4  140.49    6.10
  -6  -1  -4  140.29    5.90
   6  -1   4  144.29   10.40
  -6  -1  -4  143.69    6.20
   6   1   4  136.69    5.80
   6   1   4  136.29    4.90
  -6   1  -4  134.29   11.90
  -6   1  -4  139.59    5.90
   6   1   4  138.49    6.20
   6   1   4  144.69    6.10
  -6   1  -4  144.89    6.10
   6   1   4  144.79    6.30
   6   1   4  130.99   11.90
   6   1   4  129.09   11.30
  -6   1  -4  139.49    5.90
   6   1   4  144.09   10.40
  -6   1  -4  143.99    7.40
  -6   1  -4  142.49    6.20
  -6   1  -4  125.89   10.00
   7  -1   4   15.50    2.20
   7  -1   4   16.00    2.20
  -7  -1  -4   16.90    2.10
  -7  -1  -4   13.60    2.00
   7  -1   4   17.90    2.30
   7  -1   4   16.90    2.10
  -7  -1  -4   13.60    1.90
   7  -1   4   13.30    5.00
  -7  -1  -4   10.80    4.60
  -7  -1  -4   16.50    4.90
   7  -1   4   14.60    4.10
   7  -1   4   10.40    1.70
  -7   1  -4   14.60    1.90
   7   1   4   14.40    2.10
  -7   1  -4   18.30    5.90
   7   1   4   14.10    2.00
   7   1   4    9.70    3.40
  -7   1  -4   11.90    3.70
  -7   1  -4   10.90    1.70
   7   1   4   10.50    4.00
  -7   1  -4    9.90    1.70
   7   1   4   14.70    2.10
   7   1   4   11.00    1.70
   7   1   4   11.70    1.70
  -7   1  -4   14.90    2.00
  -7   1  -4   14.50    2.40
   7   1   4   16.20    4.90
  -8  -1  -4  105.69   10.90
  -8  -1  -4   84.39    4.80
  -8  -1  -4   78.29    4.50
   8  -1   4   74.79    4.70
   8  -1   4   80.79    8.40
   8  -1   4   76.39   11.50
   8  -1   4   92.79    4.80
  -8  -1  -4   80.49    4.60
   8  -1   4   84.59    4.60
   8  -1   4   76.09    4.60
  -8  -1  -4  102.29   12.00
   8  -1   4   78.49    4.80
   8   1   4   73.79    4.10
  -8   1  -4   79.19    4.50
  -8   1  -4   72.49    4.30
   8   1   4   73.39   11.70
  -8   1  -4   73.09    4.20
   8   1   4   78.09    4.60
   8   1   4   79.79    4.60
  -8   1  -4   75.59   11.80
  -8   1  -4   68.99    5.50
  -8   1  -4   72.39    7.80
   9  -1   4   23.30    4.80
  -9  -1  -4   16.10    2.20
   9  -1   4   17.20    2.30
   9  -1   4   26.10    2.80
  -9  -1  -4   39.50    8.80
   9  -1   4   30.60    8.10
  -9  -1  -4   27.40    2.50
  -9  -1  -4   21.50    5.30
   9  -1   4   15.80    2.60
  -9   1  -4   23.40    2.80
  -9   1  -4   32.30    8.90
   9   1   4   25.70    2.70
   9   1   4   23.90    2.60
  -9   1  -4   26.30    2.50
  -9   1  -4   21.40    4.60
   9   1   4   19.00    6.90
  -9   1  -4   19.40    3.10
  -9   1  -4   24.70    2.50
  10  -1   4  156.98    7.70
  10  -1   4  171.68   17.20
 -10   1  -4  123.79   18.70
 -10   1  -4  148.99   12.90
  10   1   4  158.18   16.40
 -10   1  -4  156.78    7.60
 -11  -2   4   42.80    3.40
  11  -2  -4   64.19   15.10
 -11   2   4   46.70    7.50
  11   2  -4   51.69    3.60
 -11   2   4   51.59    4.60
  11   2  -4   52.99    3.90
 -11   2   4   52.79    4.10
  11   2  -4   69.29   13.00
  10  -2  -4   11.50    4.00
 -10  -2   4   11.90    4.40
 -10  -2   4   20.30    6.40
 -10  -2   4   10.60    1.90
  10  -2  -4   11.10    2.10
  10  -2  -4   14.30    6.60
 -10  -2   4    6.40    1.60
 -10  -2   4   12.40    1.90
 -10  -2   4   13.70    2.30
  10  -2  -4    9.10    1.80
 -10   2   4   13.60    4.30
 -10   2   4    9.80    1.90
  10   2  -4   13.50    2.20
 -10   2   4   10.60    2.50
 -10   2   4   14.70    2.30
  10   2  -4   11.70    1.90
  10   2  -4   17.20    6.60
 -10   2   4   10.80    2.10
 -10   2   4   13.60    4.30
   9  -2  -4   94.39   14.30
  -9  -2   4   80.59    4.90
  -9  -2   4   77.19    4.70
  -9  -2   4   98.69   11.50
   9  -2  -4   73.99   12.70
   9  -2  -4   85.19    8.10
   9  -2  -4   79.69    4.70
  -9  -2   4   88.39    4.50
   9  -2  -4   74.39    4.90
  -9  -2   4   87.39    4.70
  -9  -2   4   91.79    9.90
  -9   2   4   80.09    4.90
   9   2  -4   87.09   13.00
  -9   2   4   74.29    8.70
  -9   2   4   79.79    5.60
   9   2  -4   71.99   13.70
   9   2  -4   87.29    4.40
   9   2  -4   84.69    4.70
  -9   2   4   89.09    8.10
  -9   2   4   90.29    5.00
  -9   2   4   83.29    4.80
   8  -2  -4  326.77   12.10
  -8  -2   4  321.77   11.70
  -8  -2   4  306.87   18.70
   8  -2  -4  310.57   16.00
   8  -2  -4  307.77   11.60
  -8  -2   4  340.87   11.60
  -8  -2   4  312.67   11.60
  -8  -2   4  324.87   12.40
   8  -2  -4  306.07   22.90
  -8  -2   4  259.77   19.20
   8  -2  -4  283.07   15.50
   8  -2  -4  308.67   12.00
   8  -2  -4  298.77   21.20
   8   2  -4  344.77   23.80
  -8   2   4  328.67   11.90
   8   2  -4  318.07   12.50
  -8   2   4  316.77   12.20
   8   2  -4  329.17   21.20
  -8   2   4  310.47   11.70
  -8   2   4  328.77   13.20
  -8   2   4  305.87   17.60
   8   2  -4  302.87   11.20
   8   2  -4  324.47   11.20
  -8   2   4  304.77   16.20
  -7  -2   4  134.09   10.60
  -7  -2   4  133.29    6.00
   7  -2  -4  140.19   13.90
  -7  -2   4  129.79    6.20
   7  -2  -4  132.89    6.40
   7  -2  -4  127.69    6.00
  -7  -2   4  135.19    8.90
   7  -2  -4  118.09    8.70
  -7  -2   4  152.98   12.70
  -7  -2   4  131.19    5.90
   7  -2  -4  131.89    6.00
  -7  -2   4  135.19    6.60
  -7  -2   4  132.09    5.80
   7  -2  -4  122.89    6.20
   7  -2  -4  139.19    9.20
   7   2  -4  127.59    6.10
  -7   2   4  128.09    6.10
  -7   2   4  133.99    6.40
   7   2  -4  143.69    6.00
  -7   2   4  121.99    9.80
  -7   2   4  141.69    7.10
  -7   2   4  140.89    6.20
   7   2  -4  139.89    6.00
  -7   2   4  129.29    8.80
  -7   2   4  139.99    9.20
  -7   2   4  132.09    6.00
   7   2  -4  129.39   12.00
   7   2  -4  146.29   13.90
   7   2  -4  136.79    9.00
   7   2  -4  138.69    5.60
   7   2  -4  130.09    5.50
  -6  -2   4  228.58   13.60
   6  -2  -4  223.88    9.20
  -6  -2   4  231.58    8.70
  -6  -2   4  247.18   16.00
   6  -2  -4  209.98   16.40
  -6  -2   4  242.18    8.60
   6  -2  -4  233.18    8.80
   6  -2  -4  235.58    9.10
  -6  -2   4  235.28    8.90
  -6  -2   4  237.48   11.70
  -6  -2   4  229.98    9.70
   6  -2  -4  236.78    8.80
   6  -2  -4  219.48    7.50
  -6  -2   4  238.98    8.70
   6  -2  -4  244.98   12.10
   6  -2  -4  196.68   11.50
   6   2  -4  232.98   10.40
  -6   2   4  231.88   12.20
   6   2  -4  230.48   15.20
  -6   2   4  230.68    9.00
  -6   2   4  229.38    9.10
   6   2  -4  236.98    8.30
   6   2  -4  233.98   12.00
   6   2  -4  240.08    8.60
   6   2  -4  226.58    8.80
  -6   2   4  229.98    9.80
  -6   2   4  240.58    8.90
   6   2  -4  230.08    8.60
  -6   2   4  242.78    8.90
   6   2  -4  241.58   16.90
  -6   2   4  228.18   11.90
   6   2  -4  242.28    8.30
  -6   2   4  229.68   13.10
  -5  -2   4  257.07    8.80
   5  -2  -4  237.28   11.50
  -5  -2   4  245.58   15.40
   5  -2  -4  252.47    9.30
   5  -2  -4  263.97   12.00
   5  -2  -4  236.58    9.70
  -5  -2   4  244.38    9.10
  -5  -2   4  256.17    9.00
  -5  -2   4  256.17   10.20
   5  -2  -4  246.98   16.50
   5  -2  -4  253.27    9.10
  -5  -2   4  237.18   13.10
   5  -2  -4  245.38    9.40
  -5  -2   4  258.37    9.00
  -5  -2   4  254.67   11.90
   5   2  -4  253.67    9.20
  -5   2   4  264.07   10.30
  -5   2   4  263.97    9.60
  -5   2   4  237.28   17.40
   5   2  -4  273.87   15.70
  -5   2   4  255.67    9.20
  -5   2   4  265.97   12.60
   5   2  -4  233.98   10.60
  -5   2   4  277.57    9.40
  -5   2   4  247.98    9.30
   5   2  -4  255.57    8.90
  -5   2   4  252.37   12.50
   5   2  -4  261.07   11.80
   5   2  -4  243.68    8.60
  -5   2   4  249.88   13.00
   5   2  -4  255.07    9.80
   5   2  -4  250.57    8.80
   4  -2  -4  118.89    5.40
   4  -2  -4  125.89    6.00
   4  -2  -4  124.49    7.20
   4  -2  -4  116.09    5.00
   4  -2  -4  138.89    6.90
  -4  -2   4  120.49    4.90
  -4  -2   4  128.19    8.20
  -4  -2   4  126.89    5.90
  -4  -2   4  121.29    4.90
   4  -2  -4  117.49    5.00
  -4  -2   4  126.69    7.10
  -4  -2   4  128.39    4.90
   4  -2  -4  111.59    9.90
   4  -2  -4  119.99    5.20
  -4   2   4  118.79    5.70
  -4   2   4  115.09    5.20
  -4   2   4  120.59    5.00
   4   2  -4  123.99    4.70
   4   2  -4  119.09    4.90
   4   2  -4  124.19    4.40
  -4   2   4  113.99    4.90
  -4   2   4  113.89    7.60
   4   2  -4  121.49    4.50
   4   2  -4  122.09    6.80
  -4   2   4  133.89   11.70
  -4   2   4  115.29    5.10
  -4   2   4  118.49    7.30
   4   2  -4  124.79    6.40
   4   2  -4  125.69    9.60
  -4   2   4  130.19    7.80
   3  -2  -4  809.22   26.00
  -3  -2   4  760.42   31.10
   3  -2  -4  802.82   25.10
  -3  -2   4  792.62   27.10
   3  -2  -4  801.32   24.90
  -3  -2   4  814.02   24.60
  -3  -2   4  766.12   25.80
   3  -2  -4  836.72   27.80
  -3  -2   4  828.52   24.50
   3  -2  -4  824.22   24.70
   3  -2  -4  825.12   24.70
   3  -2  -4  787.92   31.90
  -3  -2   4  796.82   24.40
  -3  -2   4  818.92   24.40
   3  -2  -4  823.92   25.80
  -3   2   4  815.62   25.90
  -3   2   4  795.92   28.90
   3   2  -4  808.32   25.20
  -3   2   4  830.32   25.70
  -3   2   4  851.71   25.60
   3   2  -4  866.21   25.50
  -3   2   4  864.51   26.20
  -3   2   4  831.62   34.60
   3   2  -4  835.32   27.50
  -3   2   4  850.11   28.40
   3   2  -4  815.42   24.70
   3   2  -4  830.52   24.90
   3   2  -4  859.01   27.80
   3   2  -4  877.41   31.70
  -2  -2   4  939.91   29.10
  -2  -2   4  861.01   31.30
   2  -2  -4 1040.20   29.70
  -2  -2   4  979.70   28.90
  -2  -2   4  936.41   29.00
   2  -2  -4  983.80   29.50
   2  -2  -4  983.50   29.30
   2  -2  -4 1001.10   36.30
  -2  -2   4  933.81   28.90
  -2  -2   4 1090.29   35.40
   2  -2  -4 1009.80   30.30
   2  -2  -4  979.70   29.60
   2  -2  -4  995.10   34.10
   2  -2  -4  957.40   29.20
  -2  -2   4  922.71   31.00
  -2   2   4  954.10   36.10
  -2   2   4  915.51   31.60
  -2   2   4  822.62   29.50
   2   2  -4  878.31   29.80
  -2   2   4  939.71   28.60
   2   2  -4  968.30   32.70
   2   2  -4  954.70   27.90
   2   2  -4  937.51   27.50
  -2   2   4  923.91   35.60
   2   2  -4  941.31   27.40
  -2   2   4  982.10   28.30
   2   2  -4  967.00   28.10
   2   2  -4  952.20   30.20
  -2   2   4  959.90   28.40
  -2   2   4  968.40   28.30
  -1  -2   4  136.99    6.40
  -1  -2   4  140.29    4.90
  -1  -2   4  139.49    7.90
  -1  -2   4  129.79    4.70
   1  -2  -4  139.19    5.60
   1  -2  -4  140.99    8.90
  -1  -2   4  139.49    4.70
   1  -2  -4  133.09    5.20
   1  -2  -4  139.19    5.30
  -1  -2   4  150.38    5.90
  -1  -2   4  141.79    4.90
  -1  -2   4  135.59    4.60
   1  -2  -4  139.09    5.10
   1  -2  -4  148.99    7.60
   1  -2  -4  142.09   10.00
   1  -2  -4  138.29    5.10
  -1   2   4  131.79    5.40
  -1   2   4  144.69    5.30
  -1   2   4  137.69    5.90
  -1   2   4  139.39    5.30
   1   2  -4  151.88    7.80
   1   2  -4  145.09    6.40
  -1   2   4  141.09    5.50
  -1   2   4  136.19    5.10
  -1   2   4  130.89    7.50
  -1   2   4  149.39    9.30
  -1   2   4  143.89    5.20
   1   2  -4  140.69    4.80
  -1   2   4  141.59    9.50
   0  -2   4  114.39    5.00
   0  -2  -4   99.39    7.80
   0  -2   4  102.09    3.70
   0  -2   4  107.39    3.70
   0  -2  -4  111.39    4.30
   0  -2   4  111.39    6.40
   0  -2   4  107.39    4.00
   0  -2   4  103.89    3.80
   0  -2  -4  109.39    7.50
   0  -2  -4  109.29    4.50
   0  -2   4  107.89    3.80
   0  -2   4  104.09    3.90
   0  -2  -4  106.39    4.50
   0  -2  -4  113.89    6.40
   0  -2   4  107.69    5.30
   0  -2  -4  106.39    4.00
   0  -2   4  102.69    3.40
   0   2  -4  115.59    4.30
   0   2   4  112.39    4.50
   0   2   4  114.09    4.40
   0   2  -4  119.89    6.50
   0   2   4  123.39    8.40
   0   2   4  113.19    6.90
   0   2   4  117.29    4.30
   0   2   4   95.39    7.70
   0   2  -4  112.99    4.10
   0   2   4  117.09    5.00
   0   2   4  118.29    4.60
   0   2   4  117.49    4.20
   0   2  -4  116.09    5.40
   0   2   4  120.59    4.30
   0   2   4  114.49    4.40
   1  -2   4   37.00    1.80
  -1  -2  -4   33.70    5.20
   1  -2   4   38.40    1.90
   1  -2   4   38.20    1.70
   1  -2   4   38.80    4.20
  -1  -2  -4   39.30    2.20
   1  -2   4   41.20    3.90
  -1  -2  -4   40.60    2.20
  -1  -2  -4   35.70    2.20
   1  -2   4   39.60    1.90
  -1  -2  -4   40.20    3.80
  -1  -2  -4   38.40    5.00
   1  -2   4   39.80    1.80
  -1   2  -4   35.80    2.60
  -1   2  -4   41.70    1.60
   1   2   4   36.70    1.90
   1   2   4   38.70    4.70
   1   2   4   39.70    2.50
  -1   2  -4   38.40    3.80
   1   2   4   37.80    2.00
   1   2   4   38.70    3.90
  -1   2  -4   38.00    1.60
  -1   2  -4   40.40    2.00
   1   2   4   40.20    2.10
  -1   2  -4   35.80    1.80
   1   2   4   40.60    3.00
  -2  -2  -4  172.58   10.60
  -2  -2  -4  163.48    6.10
  -2  -2  -4  159.98    8.90
   2  -2   4  157.88    5.50
   2  -2   4  157.78    5.50
  -2  -2  -4  162.98    5.70
  -2  -2  -4  152.18    6.00
   2  -2   4  164.08    5.60
   2  -2   4  158.58    6.80
  -2  -2  -4  155.38    5.90
   2  -2   4  155.18    5.60
   2  -2   4  162.88    5.60
  -2  -2  -4  157.98    5.80
   2  -2   4  172.88    9.50
  -2  -2  -4  144.89   10.20
   2   2   4  163.58    6.40
   2   2   4  163.28    5.90
   2   2   4  159.58    7.80
   2   2   4  170.08    5.80
   2   2   4  141.79   10.60
  -2   2  -4  162.08    5.50
   2   2   4  157.38    5.90
  -2   2  -4  171.28    5.80
  -2   2  -4  154.48    5.50
  -2   2  -4  166.38    9.50
   2   2   4  175.88   10.70
  -2   2  -4  164.78    6.50
   2   2   4  169.88    6.10
   3  -2   4  359.86   12.10
   3  -2   4  355.26   11.80
  -3  -2  -4  354.76   11.70
  -3  -2  -4  333.57   18.30
  -3  -2  -4  359.96   18.00
  -3  -2  -4  377.56   12.10
  -3  -2  -4  353.16   12.00
   3  -2   4  362.36   18.00
  -3  -2  -4  371.96   15.80
   3  -2   4  335.07   11.50
   3  -2   4  352.96   13.00
  -3  -2  -4  377.56   11.90
  -3  -2  -4  371.66   12.00
   3  -2   4  358.26   16.70
   3  -2   4  359.36   11.60
   3  -2   4  354.06   11.70
  -3   2  -4  353.56   15.60
  -3   2  -4  355.36   11.80
   3   2   4  370.86   12.00
   3   2   4  310.77   14.70
   3   2   4  365.86   18.20
  -3   2  -4  401.86   11.70
  -3   2  -4  366.76   11.50
   3   2   4  362.96   11.70
   3   2   4  362.06   12.10
   3   2   4  366.66   12.00
   3   2   4  380.76   12.40
  -3   2  -4  356.06   11.60
  -4  -2  -4  632.74   20.40
  -4  -2  -4  648.84   28.60
   4  -2   4  640.54   20.20
   4  -2   4  590.54   24.20
  -4  -2  -4  648.24   20.30
   4  -2   4  622.84   26.70
  -4  -2  -4  648.84   20.70
   4  -2   4  649.24   21.60
  -4  -2  -4  653.63   20.30
  -4  -2  -4  633.94   20.50
   4  -2   4  661.23   26.10
   4  -2   4  634.24   20.40
  -4  -2  -4  726.43   30.30
   4  -2   4  638.74   20.20
   4  -2   4  661.13   20.40
   4  -2   4  630.54   20.10
   4   2   4  640.94   18.90
   4   2   4  618.04   20.30
  -4   2  -4  638.14   19.90
   4   2   4  603.04   24.30
   4   2   4  604.44   28.80
  -4   2  -4  644.94   20.40
  -4   2  -4  625.04   21.10
   4   2   4  662.43   28.10
   4   2   4  661.53   20.20
  -4   2  -4  637.44   19.70
   4   2   4  648.04   20.50
   4   2   4  628.74   20.10
  -4   2  -4  674.13   20.60
   4   2   4  655.13   19.90
  -5  -2  -4  483.65   24.30
   5  -2   4  432.66   14.40
  -5  -2  -4  432.66   14.60
  -5  -2  -4  437.66   14.50
   5  -2   4  425.36   18.90
   5  -2   4  424.26   21.70
   5  -2   4  421.86   14.30
   5  -2   4  426.16   14.30
  -5  -2  -4  431.46   14.90
   5  -2   4  410.36   20.40
   5  -2   4  444.86   14.60
  -5  -2  -4  400.96   22.10
   5  -2   4  436.06   14.60
  -5  -2  -4  422.16   14.50
   5  -2   4  430.56   15.50
  -5  -2  -4  436.46   14.40
   5   2   4  434.56   14.60
  -5   2  -4  424.66   15.20
  -5   2  -4  443.56   14.50
  -5   2  -4  428.46   14.50
   5   2   4  432.86   19.60
   5   2   4  419.36   14.60
   5   2   4  414.46   22.40
  -5   2  -4  457.15   14.30
  -5   2  -4  462.55   15.70
   5   2   4  441.56   15.00
   5   2   4  434.46   14.80
   5   2   4  425.36   22.40
   5   2   4  442.56   14.30
  -5   2  -4  453.45   14.40
  -5   2  -4  439.86   18.90
   6  -2   4  244.28    9.90
  -6  -2  -4  250.57   13.60
  -6  -2  -4  215.18   16.30
  -6  -2  -4  234.58    9.10
  -6  -2  -4  256.47    9.10
  -6  -2  -4  237.18    9.50
  -6  -2  -4  239.98    9.20
   6  -2   4  248.88    9.20
   6  -2   4  224.78   15.50
  -6  -2  -4  251.37    9.30
  -6  -2  -4  261.97   17.40
   6  -2   4  203.78   13.90
   6  -2   4  217.98    9.50
   6  -2   4  242.68    9.00
   6  -2   4  236.28    9.00
   6   2   4  244.48    9.50
  -6   2  -4  253.87   16.50
   6   2   4  282.97   18.00
  -6   2  -4  245.78    8.90
  -6   2  -4  240.68   10.00
   6   2   4  249.88   16.90
  -6   2  -4  228.18    9.10
   6   2   4  245.28    8.90
  -6   2  -4  240.38    9.10
   6   2   4  241.58    9.40
  -6   2  -4  240.48   13.20
   6   2   4  247.38    9.30
  -6   2  -4  236.58    9.00
   6   2   4  235.58   14.00
  -7  -2  -4    5.30    4.70
  -7  -2  -4    8.90    1.70
   7  -2   4   12.10    2.10
  -7  -2  -4   10.70    1.60
   7  -2   4   12.00    2.00
  -7  -2  -4   10.20    4.20
  -7  -2  -4   11.50    1.80
   7  -2   4   10.60    1.70
   7  -2   4   11.20    1.80
   7  -2   4   11.10    1.90
   7  -2   4   13.10    3.40
  -7  -2  -4   10.20    3.30
   7  -2   4   16.20    5.10
  -7   2  -4    9.70    4.40
   7   2   4    5.00    4.40
  -7   2  -4   10.70    1.80
  -7   2  -4   12.00    1.80
  -7   2  -4   12.60    3.00
   7   2   4   11.10    3.50
  -7   2  -4    9.00    2.00
   7   2   4    9.20    1.50
   7   2   4    8.70    1.50
  -7   2  -4   10.20    2.10
   7   2   4   10.70    1.90
  -7   2  -4   13.00    1.90
  -7   2  -4   13.40    2.00
   7   2   4   12.80    1.70
  -8  -2  -4    6.50    4.30
   8  -2   4    2.80    1.20
   8  -2   4    3.50    2.00
   8  -2   4    4.70    1.40
   8  -2   4    3.70    4.50
  -8  -2  -4    3.30    1.20
   8  -2   4    6.50    1.70
  -8  -2  -4    5.70    1.30
  -8  -2  -4    3.90    1.20
  -8  -2  -4    4.70    3.30
   8  -2   4    7.00    1.60
   8  -2   4    5.30    1.40
  -8   2  -4    3.70    2.20
   8   2   4   -1.80    3.30
  -8   2  -4    4.20    1.70
  -8   2  -4   -3.50    4.20
  -8   2  -4    3.90    1.10
  -8   2  -4    3.40    1.20
   8   2   4    3.90    1.30
   8   2   4    2.80    1.00
  -8   2  -4    5.00    1.30
  -8   2  -4    3.40    1.40
  -9  -2  -4   40.80    8.80
   9  -2   4   45.60    5.90
  -9  -2  -4   44.30    3.40
  -9  -2  -4   43.20    3.40
   9  -2   4   52.89   10.30
   9  -2   4   45.30    3.50
   9  -2   4   50.79    3.80
  -9  -2  -4   42.00    3.30
   9  -2   4   43.40    3.40
   9   2   4   45.60    3.00
  -9   2  -4   37.70    3.60
  -9   2  -4   42.40    3.10
  -9   2  -4   42.30    5.80
  -9   2  -4   42.10   10.50
  -9   2  -4   39.80    2.30
   9   2   4   46.70    3.60
  -9   2  -4   44.40    3.40
  -9   2  -4   39.60    3.20
   9   2   4   46.80    9.80
  -9   2  -4   48.60    4.60
 -10  -2  -4   21.20    6.70
  10  -2   4   24.30    7.70
 -10  -2  -4   29.90    2.80
  10   2   4   26.30    2.50
  10   2   4   27.70    8.90
 -10   2  -4   26.50    3.20
 -10   2  -4   23.30    3.30
 -10   2  -4   30.10    5.10
 -10   2  -4   24.10    2.50
  10  -3  -4  206.08    9.10
 -10  -3   4  203.58    8.00
  10  -3  -4  208.08   19.50
 -10   3   4  234.08   10.60
 -10   3   4  235.48   11.70
  10   3  -4  231.68    9.50
 -10   3   4  253.07   12.80
  10   3  -4  220.18   19.10
 -10   3   4  234.08   16.10
 -10   3   4  216.08    9.90
   9  -3  -4   73.19    4.50
   9  -3  -4   83.09    5.10
  -9  -3   4   57.99    4.70
   9  -3  -4   97.69   14.50
  -9  -3   4   76.49    9.30
  -9  -3   4   84.09    4.40
  -9  -3   4   76.09    4.40
  -9  -3   4   64.09   11.00
  -9   3   4   81.39    8.70
  -9   3   4   74.69    6.10
   9   3  -4   77.09    3.80
   9   3  -4   60.19   13.30
  -9   3   4   80.79    6.80
   9   3  -4   65.89   12.40
   9   3  -4   74.39    3.80
  -9   3   4   76.89    4.70
  -9   3   4   73.39    4.70
   9   3  -4   75.59    4.30
  -9   3   4   74.49    4.40
  -9   3   4   77.79    5.70
  -8  -3   4    6.40    1.70
   8  -3  -4    5.60    3.90
   8  -3  -4    6.10    2.60
   8  -3  -4    8.00    2.80
  -8  -3   4    6.10    1.50
   8  -3  -4    6.80    1.60
  -8  -3   4    8.90    3.50
   8  -3  -4    4.90    1.60
  -8  -3   4    7.50    1.40
  -8  -3   4    6.50    1.40
   8  -3  -4   10.80    1.90
  -8  -3   4   10.30    4.40
   8   3  -4    8.10    1.20
  -8   3   4    6.30    1.90
   8   3  -4    6.30    1.30
  -8   3   4    9.20    2.50
   8   3  -4    8.10    1.20
  -8   3   4    6.00    1.50
  -8   3   4    8.30    1.70
  -8   3   4    7.50    1.50
  -8   3   4    8.60    3.30
   8   3  -4   12.10    4.10
  -7  -3   4   50.49    6.80
  -7  -3   4   57.79    8.30
  -7  -3   4   61.29    3.50
   7  -3  -4   66.49   10.70
   7  -3  -4   66.49    4.20
  -7  -3   4   59.59    3.60
  -7  -3   4   67.89    4.70
  -7  -3   4   67.79    3.80
   7  -3  -4   88.99   10.90
  -7  -3   4   59.49    3.80
   7  -3  -4   75.09    6.60
   7  -3  -4   64.59    3.80
   7  -3  -4   63.99    4.00
   7  -3  -4   66.29    6.20
  -7   3   4   60.69    3.70
  -7   3   4   61.79    3.80
   7   3  -4   61.49    3.00
   7   3  -4   63.09    3.40
  -7   3   4   65.09    5.80
  -7   3   4   65.89    4.10
   7   3  -4   58.09    9.80
  -7   3   4   69.79    5.90
  -7   3   4   59.09    4.60
   7   3  -4   62.69    9.70
   7   3  -4   59.89    3.00
  -7   3   4   64.49    6.70
  -6  -3   4  421.16   14.40
  -6  -3   4  434.96   14.30
  -6  -3   4  414.06   20.70
  -6  -3   4  438.26   14.00
   6  -3  -4  417.56   14.50
   6  -3  -4  454.85   25.30
  -6  -3   4  410.56   14.10
   6  -3  -4  409.66   14.90
  -6  -3   4  404.86   18.20
   6  -3  -4  395.16   15.90
  -6  -3   4  437.96   16.10
  -6  -3   4  424.86   23.50
   6  -3  -4  418.46   14.40
   6  -3  -4  399.86   17.60
   6  -3  -4  427.36   12.60
   6  -3  -4  416.66   14.60
   6  -3  -4  427.86   18.10
   6   3  -4  424.76   22.00
   6   3  -4  440.96   14.20
  -6   3   4  419.66   18.90
   6   3  -4  479.25   18.50
  -6   3   4  429.46   16.30
  -6   3   4  425.16   17.10
   6   3  -4  406.36   23.20
   6   3  -4  419.86   13.60
  -6   3   4  435.86   15.20
  -6   3   4  418.36   19.40
   6   3  -4  438.56   17.40
  -6   3   4  444.36   14.90
   6   3  -4  427.76   14.40
  -6   3   4  440.26   14.90
  -6   3   4  435.26   14.60
   6   3  -4  473.85   14.00
   6   3  -4  428.96   14.70
   5  -3  -4   10.10    1.60
  -5  -3   4    8.40    1.30
  -5  -3   4    8.90    3.70
  -5  -3   4   10.20    1.30
  -5  -3   4   10.20    1.50
   5  -3  -4    9.00    1.40
  -5  -3   4    9.40    2.60
   5  -3  -4   10.20    2.10
   5  -3  -4    9.10    1.60
   5  -3  -4   10.00    2.50
   5  -3  -4    4.70    3.20
  -5  -3   4   11.60    2.20
   5  -3  -4    7.90    2.20
  -5  -3   4   10.00    3.10
   5  -3  -4    7.60    1.30
  -5  -3   4   11.10    1.40
  -5   3   4    8.60    1.40
  -5   3   4    9.30    2.60
   5   3  -4    8.80    2.20
   5   3  -4    6.90    2.10
  -5   3   4    6.50    3.80
   5   3  -4    8.10    1.10
   5   3  -4    9.10    1.30
   5   3  -4   10.30    1.50
   5   3  -4   10.10    3.10
  -5   3   4    9.10    2.80
  -5   3   4    6.40    1.80
  -5   3   4    8.30    2.30
   5   3  -4    8.90    0.80
  -5   3   4   10.60    1.50
   5   3  -4    8.80    0.80
   5   3  -4    4.60    2.90
  -5   3   4   10.00    1.50
  -5   3   4   12.00    1.80
   4  -3  -4  689.03   21.20
   4  -3  -4  655.23   29.40
   4  -3  -4  636.54   24.40
  -4  -3   4  687.93   24.80
  -4  -3   4  662.93   20.70
  -4  -3   4  674.53   23.00
  -4  -3   4  688.43   20.90
   4  -3  -4  651.83   21.60
  -4  -3   4  738.13   30.70
   4  -3  -4  613.04   22.70
  -4  -3   4  669.63   20.70
  -4  -3   4  678.83   20.60
   4  -3  -4  663.03   21.30
   4  -3  -4  682.43   21.10
   4  -3  -4  662.53   22.50
  -4   3   4  652.03   21.10
   4   3  -4  653.03   21.00
   4   3  -4  659.83   20.70
   4   3  -4  694.53   20.30
   4   3  -4  636.34   27.50
  -4   3   4  769.82   33.60
  -4   3   4  697.33   21.20
  -4   3   4  673.53   21.30
   4   3  -4  702.43   24.20
   4   3  -4  698.63   27.20
  -4   3   4  681.63   26.00
  -4   3   4  703.73   22.90
  -4   3   4  666.63   24.40
  -4   3   4  635.74   24.90
   4   3  -4  668.73   23.90
  -4   3   4  667.83   21.60
   3  -3  -4  203.78    7.20
   3  -3  -4  185.38    7.90
  -3  -3   4  185.28    6.50
   3  -3  -4  182.98   12.00
   3  -3  -4  193.18    6.90
  -3  -3   4  170.08    6.50
   3  -3  -4  195.98    7.00
  -3  -3   4  197.18   12.70
   3  -3  -4  198.18    9.90
  -3  -3   4  200.18    6.50
  -3  -3   4  201.48    9.80
  -3  -3   4  187.88    9.40
   3  -3  -4  196.98    7.40
  -3  -3   4  181.08    8.30
  -3   3   4  226.48   11.70
  -3   3   4  205.48    8.50
   3   3  -4  188.38   10.80
   3   3  -4  204.08    6.20
   3   3  -4  198.28    9.40
   3   3  -4  189.28   10.60
   3   3  -4  197.28    6.70
  -3   3   4  198.18    7.30
  -3   3   4  213.08   14.50
   3   3  -4  195.28    6.90
  -3   3   4  207.08    9.00
  -3   3   4  204.38    7.60
   3   3  -4  199.18    9.10
  -3   3   4  211.08    7.20
  -2  -3   4  109.09    4.00
   2  -3  -4  108.99    5.10
   2  -3  -4  106.99    4.50
   2  -3  -4  104.99    4.00
  -2  -3   4  107.19    6.20
  -2  -3   4  109.59    3.90
  -2  -3   4  106.09    3.80
  -2  -3   4  104.89    4.00
  -2  -3   4  113.39    3.80
   2  -3  -4  106.49    4.30
  -2  -3   4  103.49    7.00
  -2  -3   4  111.39    5.70
   2  -3  -4  111.09    6.90
   2  -3  -4  108.19    4.60
   2  -3  -4  109.99    4.40
  -2  -3   4  108.79    5.10
   2  -3  -4   97.29    8.00
  -2   3   4  117.69    7.80
   2   3  -4  110.39    5.90
  -2   3   4  107.19    4.30
  -2   3   4  109.29    4.50
   2   3  -4  120.89    6.40
  -2   3   4  123.29    9.80
  -2   3   4  119.89    4.50
  -2   3   4  107.39    4.70
  -2   3   4  111.09    4.70
   2   3  -4  114.19    3.90
  -2   3   4  107.49    5.30
   2   3  -4   99.69    6.30
  -2   3   4  115.89    8.00
  -2   3   4  106.89    4.80
   2   3  -4  115.29    4.10
   1  -3  -4  221.98    8.40
  -1  -3   4  226.88    7.10
  -1  -3   4  218.38    7.10
  -1  -3   4  221.38    7.00
  -1  -3   4  226.78    8.80
  -1  -3   4  236.28    7.00
  -1  -3   4  228.48   11.50
  -1  -3   4  217.78    9.00
  -1  -3   4  222.98    6.90
   1  -3  -4  216.68    7.80
   1  -3  -4  224.28    7.60
  -1  -3   4  220.88    9.60
   1  -3  -4  216.58   12.20
  -1  -3   4  218.18    6.90
   1  -3  -4  233.18   12.10
   1  -3  -4  217.58   10.80
   1   3  -4  205.78    9.50
  -1   3   4  221.78    7.80
  -1   3   4  229.28    8.00
   1   3  -4  228.58    9.50
  -1   3   4  229.48    8.60
  -1   3   4  234.98    9.10
  -1   3   4  244.18   12.70
  -1   3   4  221.38    7.70
  -1   3   4  216.28   11.50
  -1   3   4  223.58    8.10
  -1   3   4  221.28    7.60
  -1   3   4  223.68    7.50
  -1   3   4  254.07   14.00
   0  -3  -4  312.17   10.40
   0  -3   4  307.87   11.70
   0  -3   4  308.77    9.30
   0  -3  -4  309.67   16.10
   0  -3   4  321.77    9.80
   0  -3  -4  309.07   10.20
   0  -3   4  323.47   11.40
   0  -3   4  310.27    9.80
   0  -3   4  310.57    9.60
   0  -3   4  307.37   13.60
   0  -3   4  326.57    9.70
   0  -3   4  330.17   12.30
   0  -3  -4  328.47   15.30
   0  -3  -4  326.87   14.30
   0  -3   4  320.97    9.70
   0  -3  -4  320.27   11.00
   0  -3   4  311.87    9.60
   0   3   4  321.97   10.70
   0   3  -4  313.77   12.20
   0   3   4  323.37   10.20
   0   3   4  320.57   10.40
   0   3   4  315.87   14.70
   0   3   4  342.57   11.20
   0   3   4  319.77   11.50
   0   3   4  320.47   10.70
   0   3  -4  322.57   12.30
   0   3   4  314.07   15.90
   0   3   4  306.67   10.20
   0   3   4  307.07   10.40
   1  -3   4   42.90    4.60
  -1  -3  -4   43.60    5.00
  -1  -3  -4   48.90    2.80
  -1  -3  -4   49.70    2.60
   1  -3   4   53.09    2.10
  -1  -3  -4   45.00    4.70
   1  -3   4   49.30    2.10
   1  -3   4   51.09    2.10
  -1  -3  -4   49.80    2.50
   1  -3   4   52.99    4.10
  -1  -3  -4   50.89    2.80
   1  -3   4   51.99    2.10
   1  -3   4   51.89    2.10
   1  -3   4   49.99    3.50
  -1  -3  -4   55.69    6.50
   1   3   4   52.09    6.00
   1   3   4   50.69    3.10
   1   3   4   48.60    2.60
   1   3   4   49.60    2.50
   1   3   4   49.60    2.70
   1   3   4   48.80    2.30
   1   3   4   47.20    5.00
  -1   3  -4   48.10    3.50
   1   3   4   44.00    5.10
   1   3   4   46.10    2.30
   1   3   4   48.20    2.40
  -1   3  -4   49.99    2.10
   1   3   4   48.50    2.60
  -1   3  -4   53.49    4.30
   2  -3   4  211.68    8.90
   2  -3   4  202.08    6.70
   2  -3   4  199.48    6.90
   2  -3   4  210.78    7.20
  -2  -3  -4  219.98    7.50
   2  -3   4  211.68   10.60
   2  -3   4  196.78    8.00
  -2  -3  -4  205.78    7.70
  -2  -3  -4  208.98    7.80
  -2  -3  -4  212.08    7.30
  -2  -3  -4  213.78   11.30
   2  -3   4  212.38   12.20
  -2  -3  -4  211.08    7.50
  -2  -3  -4  215.68   12.40
   2  -3   4  223.48    7.30
   2  -3   4  219.88    7.20
   2   3   4  200.68    9.00
   2   3   4  230.28    8.70
  -2   3  -4  230.68    7.50
   2   3   4  230.88    7.80
   2   3   4  225.98    7.90
   2   3   4  230.08    8.00
  -2   3  -4  251.07   11.90
   2   3   4  231.78    7.70
   2   3   4  225.58   14.50
  -2   3  -4  219.08    7.60
   2   3   4  235.28   13.20
  -2   3  -4  247.18    9.40
   2   3   4  230.98    8.10
   3  -3   4   18.30    1.50
   3  -3   4   21.30    3.90
  -3  -3  -4   22.70    1.70
   3  -3   4   20.90    1.70
  -3  -3  -4   20.50    1.60
  -3  -3  -4   24.60    1.90
  -3  -3  -4   20.70    4.70
   3  -3   4   22.90    2.40
   3  -3   4   20.90    1.60
  -3  -3  -4   27.00    5.10
  -3  -3  -4   20.70    1.70
   3  -3   4   21.30    1.50
  -3  -3  -4   22.20    1.80
   3  -3   4   22.50    1.60
  -3  -3  -4   17.00    3.30
   3  -3   4   22.40    3.10
  -3   3  -4   21.20    1.60
  -3   3  -4   20.10    1.10
   3   3   4   20.50    1.60
   3   3   4   19.30    1.70
   3   3   4   24.20    4.70
   3   3   4   20.00    2.80
  -3   3  -4   21.20    1.50
   3   3   4   29.00    5.50
   3   3   4   20.50    1.90
   3   3   4   20.60    1.70
  -3   3  -4   20.10    1.00
   3   3   4   20.10    1.50
  -3   3  -4   22.30    2.40
  -3   3  -4   22.30    4.20
  -3   3  -4   20.20    1.60
   3   3   4   22.40    1.40
  -3   3  -4   21.40    2.20
   4  -3   4  138.29    9.80
   4  -3   4  140.99    5.60
   4  -3   4  146.39    5.70
  -4  -3  -4  146.49    5.80
  -4  -3  -4  152.08   10.00
  -4  -3  -4  130.19   10.70
  -4  -3  -4  134.69   12.00
  -4  -3  -4  140.39    8.20
  -4  -3  -4  149.59    6.00
  -4  -3  -4  145.79    6.10
   4  -3   4  146.29    5.90
   4  -3   4  129.89    9.40
  -4  -3  -4  143.79    5.70
   4  -3   4  144.49    5.60
   4  -3   4  150.48    7.20
   4  -3   4  136.19    5.50
  -4  -3  -4  143.39    5.90
   4  -3   4  136.69    8.20
   4   3   4  151.48    8.60
   4   3   4  125.39   11.20
   4   3   4  138.29    5.60
   4   3   4  146.19    6.20
  -4   3  -4  144.19   10.60
   4   3   4  146.99   11.30
  -4   3  -4  145.89    7.00
  -4   3  -4  143.79    6.10
   4   3   4  140.99    5.90
  -4   3  -4  134.79    6.20
  -4   3  -4  144.79    5.00
   4   3   4  134.69    5.70
  -4   3  -4  149.19    5.60
   4   3   4  141.19    5.40
  -5  -3  -4  448.16   23.20
   5  -3   4  451.05   14.60
   5  -3   4  464.65   22.00
  -5  -3  -4  450.55   14.60
  -5  -3  -4  444.96   14.80
   5  -3   4  449.76   14.60
   5  -3   4  439.76   14.50
   5  -3   4  421.36   15.80
   5  -3   4  456.65   14.90
   5  -3   4  418.46   16.20
   5  -3   4  441.16   19.30
  -5  -3  -4  425.76   18.60
   5  -3   4  417.26   20.60
  -5  -3  -4  377.76   23.20
  -5  -3  -4  432.96   20.50
  -5  -3  -4  433.36   15.10
  -5  -3  -4  429.16   14.60
  -5   3  -4  457.75   14.90
  -5   3  -4  439.96   16.50
   5   3   4  455.05   14.50
   5   3   4  446.26   15.20
   5   3   4  435.56   15.10
  -5   3  -4  463.45   22.80
   5   3   4  450.85   23.30
  -5   3  -4  447.06   14.20
  -5   3  -4  407.96   15.70
  -5   3  -4  466.05   15.40
   5   3   4  456.55   19.50
[truncated: 510,822 more chars]
